# Supplementary material for: Global gene expression changes in human embryonic lung fibroblasts induced by organic extracts from respirable air particles
Source: Part Fibre Toxicol. 2012 Jan 12;9:1. doi: 10.1186/1743-8977-9-1 (PMC3275518; doi:10.1186/1743-8977-9-1)
Supplement: Additional file 1 — Supplementary table with the list of chemical compounds identified and quantified in EOMs from various localities. [file 1743-8977-9-1-S1.XLSX]

## Sheet: Sheet1
Additional file 1: Chemical compounds identified and quantified in extractable organic matter (EOM) from PM2.5
Polycyclic aromatic compounds
U.S EPA PAHs (10)	Alkylated PAHs (46)	Oxidized PAHs (7)	Nitrated PAHs (15)
Fluoranthene	1-Methylnaphthalene	1,8-Naphthalic anhydride	1-Nitronaphthalene
Pyrene	2-Methylnaphthalene	Phenanthrene-9,10-dione	2-Nitronaphthalene
Benz[a]anthracene	1,2-Dimethylnaphthalene	9H-Fluoren-9-one	2-Nitrobiphenyl
Chrysene	1,3- + 1,6-Dimethylnaphthalenes	Anthrone	3-Nitrobiphenyl
Benzo[b]fluoranthene	1,4-Dimethylnaphthalene	Anthracene-9,10-dione	4-Nitrobiphenyl
Benzo[k]fluoranthene	1,5-Dimethylnaphthalene	7H-Benz[de]anthracene-7-one	2-Nitrofluorene
Benzo[a]pyrene	1,7-Dimethylnaphthalene	Benz[a]anthracene-7,12-dione	9-Nitroanthracene
Indeno[1,2,3-cd]pyrene	1,8-Dimethylnaphthalene		9-Nitrophenanthrene
Dibenz[a,h]anthracene	2,3-Dimethylnaphthalene	PASHs (8)	3-Nitrophenathrene
Benzo[ghi]perylene	2,6- + 2,7-Dimethylnaphthalenes	Dibenzothiophene	3-Nitrofluoranthene
	1-Methylanthracene	3-(1-Naphthyl)-benzo[b]thiophene	4-Nitropyrene
other PAHs (29)	2-Methylanthracene	Benzo[b]napthto[2,1-d]thiophene	1-Nitropyrene
Biphenyl	9-Methylanthracene	Benzo[b]napthto[1,2-d]thiophene	2-Nitropyrene
4H-Cyclopenta[def]phenanthrene	1-Methylphenanthrene	Phenylnapththothiophene	6-Nitrochrysene
11H-Benzo[a]fluorene	2-Methylphenanthrene	Benzo[b]napthto[2,3-d]thiophene	6-Nitrobenzo[a]pyrene
11H-Benzo[b]fluorene	3-Methylphenanthrene	3-(2-Naphthyl)-benzo[b]thiophene
Benzo[c]phenanthrene	4-Methylphenanthrene	2-(2´-Naphthyl)-benzo[b]thiophene	Dinitrated PAHs (3)
Triphenylene	9-Methylphenanthrene		1,3-Dinitropyrene
Cyclopenta[cd]pyrene	1-Methylpyrene	PANHs (13)	1,6-Dinitropyrene
Benzo[a]fluoranthene	2-Methylpyrene	Quinoline	1,8-Dinitropyrene
Benzo[j]fluoranthene	4-Methylpyrene	Isoquinoline
Benzo[e]pyrene	1-Methylbenzo[c]phenanthrene	Indole
Perylene	2-Methylbenzo[c]phenanthrene	3-Methylindole
Benzo[b]chrysene	3-Methylbenzo[c]phenanthrene	Acridine
Benzo[c]chrysene	4-Methylbenzo[c]phenanthrene	Benzo[h]quinoline
Benzo[g]chrysene	5-Methylbenzo[c]phenanthrene	Phenanthridine
Dibenz[a,c]anthracene	1-Methylchrysene + 12-Methylbenz[a]anthracene	Carbazole
Dibenz[a,j]anthracene	2-Methylchrysene	Benz[c]acridine
Picene	3-Methylchrysene	Benzo[a]acridine
Coronene	4-Methylchrysene	Dibenz[a,j]acridine
Dibenzo[a,e]fluoranthene	5-Methylchrysene	Dibenz[a,h]acridine
Dibenzo[a,k]fluoranthene	6-Methylchrysene	7H-Dibenzo[c,g]carbazole
Dibenzo[b,k]fluoranthene	2+8+11-Methylbenz[a]anthracenes
Dibenzo[a,e]pyrene	7+9-Methylbenz[a]anthracenes
Dibenzo[a,h]pyrene	1-Methylbenz[a]anthracene
Dibenzo[a,i]pyrene	4+6-Methylbenz[a]anthracenes
Dibenzo[a,l]pyrene	3+5-Methylbenz[a]anthracenes
Dibenzo[e,l]pyrene	10-Methylbenz[a]anthracene
Benzo[a]coronene	1+3-Methylbenzo[a]pyrene
Naphtho[2,3-a]pyrene	6-Methylbenzo[a]pyrene
Naphto[1,2,3,4-ghi]perylene	10-Methylbenzo[a]pyrene
	11-Methylbenzo[a]pyrene
	9-Methylbenzo[e]pyrene
	10-Methylbenzo[e]pyrene
	1-Methylperylene
	3-Methylperylene
Hydrocarbon markers
n-Alkanes (29)	Terpanes (15)	Steranes (19)
n-Decane	17α-28,30-Bisnorhopane	13β,17α-Diacholestane (20S)
n-Undecane	17α,21β-30-Norhopane	13β,17α-Diacholestane (20R)
n-Dodecane	17α,21β-Hopane	13α,17β-Diacholestane (20S)
n-Tridecane	17β,21α-Hopane(Moretane)	13α,17β-Diacholestane (20R)
n-Tetradecane	22S-17α,21β-30-Homohopane	24-Methyl-13β,17α-diacholestane (20S)
n-Tentadecane	22R-17α,21β-30-Homohopane	24-Methyl-13β,17α-diacholestane (20R)
n-Hexadecane	22S-17α,21β-30-Bishomohopane	14α,17α-Cholestane (20S)
n-Heptadecane	22R-17α,21β-30-Bishomohopane	14β,17β-Cholestane (20R)
Pristane	22S-17α,21β-30,31,32-Trishomohopane	14β,17β-Cholestane (20S)
n-Octadecane	22R-17α,21β-30,31,32-Trishomohopane	14α,17α-Cholestane (20R)
Phytane	22S-17α,21β-30,31,32,33-Tetrahomohopane	24-Ethyl-13β,17α-diacholestane (20R)
n-Nonadecane	22R-17α,21β-30,31,32,33-Tetrahomohopane	24-Ethyl-13α,17β-diacholestane (20S)
n-Icosane	22S-17α,21β-30,31,32,33,34-Pentahomohopane	24-Methyl-14β,17β-cholestane (20R)
n-Henicosane	22R-17α,21β-30,31,32,33,34-Pentahomohopane	24-Methyl-14β,17β-cholestane (20S)
n-Docosane		24-Methyl-14α,17α-cholestane (20R)
n-Tricosane	Triterpanes (13)	24-Ethyl-14α-cholestane (20S)
n-Tetracosane	Tricyclicterpane C21ba	24-Ethyl-14β,17β-cholestane (20R)
n-Pentacosane	Tricyclicterpane C22ba	24-Ethyl-14β,17β-cholestane (20S)
n-Hexacosane	Tricyclicterpane C23ba	24-Ethyl-14α,17α-cholestane (20R)
n-Heptacosane	Tricyclicterpane C24ba
n-Octacosane	Tricyclicterpane C25ba
n-Nonacosane	Tricyclicterpane C26ba (S+R)
n-Triacontane	Tricyclicterpane C27ba
n-Hentriacontane	Tricyclicterpane C28ba(S)
n-Dotriacontane	Tricyclicterpane C28ba (R)
n-Tritriacontane	Tricyclicterpane C29ba (S)
n-Tetratriacontane	Tricyclicterpane C29ba (R)
n-Pentatriacontane	Tricyclicterpane C30ba (S)
n-Hexatriacontane	Tricyclicterpane C30ba (R)
Sterols	Industrial contaminants
Faecal sterols (8)	Musk compounds (9)
5β-Cholestan-3β-ol	Musk xylene
5β-Cholestan-3a-ol	Musk ketone
Cholesterol	HHCB (Galaxolide)
5a-Cholestan-3β-ol	AHTN (Tonalide)
5a-Cholestan-3-one	ISO E Super
24-ethyl-5β-Cholestan-3β-ol	Celestolide
24-ethyl-5β-Cholestan-3a-ol	Habanolide
5-Cholesten-3β-ol-7-one	Velvione
	Ambrettolide
Phytosterols (5)
Stigmasterol	Dialkyl-phthalates (6)
β-Sitosterol	Dimethylphthalate
β-Amyrin	Diethylphthalate
a-Amyrin	Di-butylphthalate
Lupeol	Benzyl-butylphthalate
	Bis(2-ethylhexyl)phthalate
	Di-n-octylphthalate
