# Supplementary material for: Global gene expression changes in human embryonic lung fibroblasts induced by organic extracts from respirable air particles
Source: Part Fibre Toxicol. 2012 Jan 12;9:1. doi: 10.1186/1743-8977-9-1 (PMC3275518; doi:10.1186/1743-8977-9-1)
Supplement: Additional file 2 — Complete list of significantly deregulated genes in HEL cells treated with 10, 30, and 60 μg/ml of organic extracts from PM2.5 collected in Ostrava-Bartovice, Ostrava-Poruba, Karvina, and Trebon. Each excel sheet contains list of deregulated transcripts detected from the comparison of gene expression profile of cells treated with an appropriate EOM (Table 1) and cells treated with DMSO. Transcripts with adjusted p-value > 0.05 and average expression < 4 were filtred out. [file 1743-8977-9-1-S2.XLSX]

## Sheet: description
LIST OF DEREGULATED GENES
Each excel sheet contains list of deregulated transcripts detected from the comparison of gene expression profile of cells treated with an appropriate EOM (Table 1) and cells treated with DMSO
Transcripts with adjusted p-value > 0.05 and average expression < 4 were filtred out
Description of sheet	Locality	Concentration of EOM
Ostrava-Bartovice_10	Ostrava-Bartovice	10 ug/µl
Ostrava-Bartovice_30	Ostrava-Bartovice	30 ug/µl
Ostrava-Bartovice_60	Ostrava-Bartovice	60 ug/µl
Ostrava-Poruba_10	Ostrava-Poruba	10 ug/µl
Ostrava-Poruba_30	Ostrava-Poruba	30 ug/µl
Ostrava-Poruba_60	Ostrava-Poruba	60 ug/µl
Karvina_10	Karvina	10 ug/µl
Karvina_30	Karvina	30 ug/µl
Karvina_60	Karvina	60 ug/µl
Trebon_10	Trebon	10 ug/µl
Trebon_30	Trebon	30 ug/µl
Trebon_60	Trebon	60 ug/µl

## Sheet: Ostrava-Bartovice_10
Array_Address_Id	RefSeq_ID	Entrez_Gene_ID	Symbol	Definition	Synonyms	logFC	AveExpr	t	P.Value	adj.P.Val	B
3120142	NM_003166.3	6818	SULT1A3	Homo sapiens sulfotransferase family, cytosolic, 1A, phenol-preferring, member 3 (SULT1A3), transcript variant 1, mRNA.	MGC117469; HAST3; STM; TL-PST; SULT1A4; HAST; ST1A5; M-PST	1.44807	4.04162	4.56678	4.091e-05	0.0424794	1.84257
5310300	NM_054016.1	10772	FUSIP1	Homo sapiens FUS interacting protein (serine/arginine-rich) 1 (FUSIP1), transcript variant 2, mRNA.	TASR2; SRp38; TASR1; SFRS13; SRrp40; TASR; NSSR; FUSIP2	-1.67283	4.54375	-4.57471	3.98815e-05	0.0423116	1.86356
1090326	NM_003256.2	7079	TIMP4	Homo sapiens TIMP metallopeptidase inhibitor 4 (TIMP4), mRNA.		1.98295	4.3967	4.57745	3.95315e-05	0.0423116	1.87083
1450608	NM_152718.2	220001	VWCE	Homo sapiens von Willebrand factor C and EGF domains (VWCE), mRNA.	VWC1; URG11; FLJ32009	1.29293	6.73754	4.60141	3.65998e-05	0.040595	1.93435
5810678	NM_002910.4	5973	RENBP	Homo sapiens renin binding protein (RENBP), mRNA.	RNBP; RBP	1.47092	4.54065	4.63341	3.3016e-05	0.0374716	2.0193
2230133	NM_016246.2	51171	HSD17B14	Homo sapiens hydroxysteroid (17-beta) dehydrogenase 14 (HSD17B14), mRNA.	DHRS10; retSDR3	1.65305	6.12263	4.69806	2.67946e-05	0.0318941	2.19133
2120053	NM_000104.2	1545	CYP1B1	Homo sapiens cytochrome P450, family 1, subfamily B, polypeptide 1 (CYP1B1), mRNA.	GLC3A; CP1B	1.25249	9.46093	4.72153	2.48345e-05	0.0310769	2.25391
3190092	NM_005566.1	3939	LDHA	Homo sapiens lactate dehydrogenase A (LDHA), mRNA.	LDH-M; PIG19; LDH1	-0.777288	11.9093	-4.75318	2.24123e-05	0.0287838	2.33842
1710053	NM_001010897.1	387923	SERP2	Homo sapiens stress-associated endoplasmic reticulum protein family member 2 (SERP2), mRNA.	bA269C23.1; RP11-269C23.1; C13orf21; MGC35505	1.37377	7.33024	4.77875	2.06268e-05	0.0272068	2.40677
2650390	NM_002309.2	3976	LIF	Homo sapiens leukemia inhibitory factor (cholinergic differentiation factor) (LIF), mRNA.	HILDA; D-FACTOR; CDF	1.83888	7.31411	4.82464	1.77668e-05	0.0240854	2.52962
5490019	NM_002084.3	2878	GPX3	Homo sapiens glutathione peroxidase 3 (plasma) (GPX3), mRNA.	GSHPx-P; GSHPx-3; GPx-P	2.18965	5.70473	4.83793	1.70142e-05	0.0237242	2.56523
4260139	NM_001628.2	231	AKR1B1	Homo sapiens aldo-keto reductase family 1, member B1 (aldose reductase) (AKR1B1), mRNA.	ALDR1; MGC1804; ALR2; AR; ADR	0.623225	11.418	4.87445	1.51044e-05	0.0216806	2.66318
270615	NM_003786.2	8714	ABCC3	Homo sapiens ATP-binding cassette, sub-family C (CFTR/MRP), member 3 (ABCC3), mRNA.	cMOAT2; MRP3; MLP2; ABC31; MOAT-D; EST90757	1.47548	7.99045	4.91574	1.31982e-05	0.0200532	2.77411
4040215	NM_183337.1	8786	RGS11	Homo sapiens regulator of G-protein signaling 11 (RGS11), transcript variant 1, mRNA.	RS11	1.33533	4.82634	4.9319	1.2519e-05	0.0197085	2.81754
7100639	NM_018948.2	54206	ERRFI1	Homo sapiens ERBB receptor feedback inhibitor 1 (ERRFI1), mRNA.	GENE-33; MIG-6; RALT; MIG6	-1.26684	9.65833	-5.13723	6.37659e-06	0.0111329	3.37139
840670	NM_018401.1	55351	STK32B	Homo sapiens serine/threonine kinase 32B (STK32B), mRNA.	YANK2; STK32; HSA250839; STKG6	0.922845	7.64562	5.20862	5.03742e-06	0.00945544	3.56459
50286	NM_030636.2	80820	EEPD1	Homo sapiens endonuclease/exonuclease/phosphatase family domain containing 1 (EEPD1), mRNA.		1.35622	6.83248	5.21646	4.90841e-06	0.00945544	3.58584
5490768	NM_201525.1	9289	GPR56	Homo sapiens G protein-coupled receptor 56 (GPR56), transcript variant 3, mRNA.	BFPP; DKFZp781L1398; TM7LN4; TM7XN1	1.38483	8.49883	5.23849	4.56346e-06	0.0092796	3.64552
4280577	NM_001200.2	650	BMP2	Homo sapiens bone morphogenetic protein 2 (BMP2), mRNA.	BMP2A	1.94231	8.29379	5.24057	4.53214e-06	0.0092796	3.65116
1820594	NM_001945.1	1839	HBEGF	Homo sapiens heparin-binding EGF-like growth factor (HBEGF), mRNA.	DTS; DTSF; HEGFL; DTR	-1.4949	6.0315	-5.28477	3.91494e-06	0.00868459	3.77098
60349	NM_002754.3	5603	MAPK13	Homo sapiens mitogen-activated protein kinase 13 (MAPK13), mRNA.	MGC99536; SAPK4; PRKM13; p38delta	1.31845	6.86007	5.34428	3.2138e-06	0.00746873	3.93239
5090332	NM_001017403.1	59352	LGR6	Homo sapiens leucine-rich repeat-containing G protein-coupled receptor 6 (LGR6), transcript variant 1, mRNA.	VTS20631; GPCR; FLJ14471	2.23072	6.7813	5.63659	1.21376e-06	0.00348442	4.72657
4890241	NM_201524.1	9289	GPR56	Homo sapiens G protein-coupled receptor 56 (GPR56), transcript variant 2, mRNA.	BFPP; DKFZp781L1398; TM7LN4; TM7XN1	1.42517	8.52591	5.81795	6.61565e-07	0.0020179	5.21947
3190288	NM_005583.3	4066	LYL1	Homo sapiens lymphoblastic leukemia derived sequence 1 (LYL1), mRNA.		1.85705	5.042	5.96224	4.07819e-07	0.00132685	5.61116
1400037	NM_022120.1	64064	OXCT2	Homo sapiens 3-oxoacid CoA transferase 2 (OXCT2), mRNA.	FKSG25; SCOT-T; FLJ00030	1.67283	5.67212	6.10482	2.52687e-07	0.000948606	5.99757
5360347	NM_000903.2	1728	NQO1	Homo sapiens NAD(P)H dehydrogenase, quinone 1 (NQO1), transcript variant 1, mRNA.	NMOR1; NMORI; DHQU; DIA4; DTD; QR1	1.14756	11.6246	6.46977	7.41551e-08	0.000301582	6.98167
7650209	NM_001003943.1	90427	BMF	Homo sapiens Bcl2 modifying factor (BMF), transcript variant 4, mRNA.	FLJ00065	2.2105	6.21146	6.68796	3.56506e-08	0.000158169	7.56547
1170047	NM_001311.3	1396	CRIP1	Homo sapiens cysteine-rich protein 1 (intestinal) (CRIP1), mRNA.	CRIP; CRP1; CRHP	3.38348	4.8351	7.2269	5.88133e-09	2.87026e-05	8.98766
1710142	NM_005613.3	5999	RGS4	Homo sapiens regulator of G-protein signalling 4 (RGS4), mRNA.	MGC60244; SCZD9; MGC2124; RGP4	-2.64538	6.85659	-7.46287	2.685e-09	1.45595e-05	9.59976
6760546	NM_015508.3	25976	TIPARP	Homo sapiens TCDD-inducible poly(ADP-ribose) polymerase (TIPARP), mRNA.	PARP-7; PARP-1; PARP7; DKFZP434J214; FLJ40466; DDF1; DKFZp686P1838; DKFZp686N0351	1.73303	10.2022	7.89124	6.53527e-10	3.98676e-06	10.6918
3940390	NM_001061.2	6916	TBXAS1	Homo sapiens thromboxane A synthase 1 (platelet, cytochrome P450, family 5, subfamily A) (TBXAS1), transcript variant TXS-I, mRNA.	TS; CYP5A1; TXS; TXAS; CYP5; THAS	1.38947	8.58984	7.96181	5.18557e-10	3.61531e-06	10.8692
780017	NM_002522.2	4884	NPTX1	Homo sapiens neuronal pentraxin I (NPTX1), mRNA.	MGC105123; NP1; DKFZp686J2446	4.26857	5.9897	8.06334	3.72045e-10	3.02615e-06	11.1231
3190592	XM_936510.2	85352	KIAA1644	PREDICTED: Homo sapiens KIAA1644 protein (KIAA1644), mRNA.		3.08329	5.77331	8.41837	1.17411e-10	1.146e-06	11.9983
110280	NM_033503.3	90427	BMF	Homo sapiens Bcl2 modifying factor (BMF), transcript variant 2, mRNA.	FLJ00065	3.19834	5.99208	8.76599	3.84325e-11	4.68905e-07	12.8357
6450463	NM_002522.2	4884	NPTX1	Homo sapiens neuronal pentraxin I (NPTX1), mRNA.	MGC105123; NP1; DKFZp686J2446	4.35391	5.72247	9.12862	1.21603e-11	1.97819e-07	13.6876
7210647	NM_033120.2	85409	NKD2	Homo sapiens naked cuticle homolog 2 (Drosophila) (NKD2), mRNA.	Naked2	5.58645	6.57634	15.6011	2.29683e-19	5.60461e-15	25.2009
6100468	NM_002522.2	4884	NPTX1	Homo sapiens neuronal pentraxin I (NPTX1), mRNA.	MGC105123; NP1; DKFZp686J2446	4.42075	11.3092	17.0143	9.05085e-21	4.41708e-16	26.9208

## Sheet: Ostrava-Bartovice_30
Array_Address_Id	RefSeq_ID	Entrez_Gene_ID	Symbol	Definition	Synonyms	logFC	AveExpr	t	P.Value	adj.P.Val	B
2140291	NM_052845.2	326625	MMAB	Homo sapiens methylmalonic aciduria (cobalamin deficiency) cblB type (MMAB), mRNA.	ATR; MGC20496	-1.51998	4.02431	-4.55909	4.19327e-05	0.0115618	2.06303
5690270	NM_003979.3	9052	GPRC5A	Homo sapiens G protein-coupled receptor, family C, group 5, member A (GPRC5A), mRNA.	RAIG1; RAI3; GPCR5A	-1.79086	4.06739	-4.88306	1.46855e-05	0.00551307	3.01801
3850129	NM_024554.2	79605	PGBD5	Homo sapiens piggyBac transposable element derived 5 (PGBD5), mRNA.	FLJ11413; DKFZp761A0620	2.24236	4.09751	5.01268	9.60677e-06	0.00407686	3.4046
5310646	NM_020299.3	57016	AKR1B10	Homo sapiens aldo-keto reductase family 1, member B10 (aldose reductase) (AKR1B10), mRNA.	ARL-1; AKR1B11; HSI; AKR1B12; ALDRLn; MGC14103; HIS; ARL1	2.18898	4.14138	5.27345	4.06467e-06	0.00229418	4.1883
3190753	NM_014960.2	22901	ARSG	Homo sapiens arylsulfatase G (ARSG), mRNA.	KIAA1001	1.77224	4.19115	3.99323	0.000248862	0.042025	0.447461
7320327	NM_001080479.1	64283	RGNEF	Homo sapiens Rho-guanine nucleotide exchange factor (RGNEF), mRNA.	KIAA1998; FLJ21817; DKFZp686P12164	2.24379	4.19454	4.08276	0.000188745	0.0363964	0.697636
780386	NM_173812.4	283417	DPY19L2	Homo sapiens dpy-19-like 2 (C. elegans) (DPY19L2), mRNA.	FLJ32949; FLJ36166	1.48557	4.21179	4.5031	5.01734e-05	0.0133077	1.89988
3800735	NM_001040107.1	84329	HVCN1	Homo sapiens hydrogen voltage-gated channel 1 (HVCN1), transcript variant 1, mRNA.	VSOP; MGC15619; HV1	1.63579	4.27061	4.66548	2.977e-05	0.00925153	2.37467
4050687	NM_005618.3	28514	DLL1	Homo sapiens delta-like 1 (Drosophila) (DLL1), mRNA.	DELTA1; Delta	1.80737	4.2719	4.29793	9.62857e-05	0.0224834	1.30778
6110367	NM_004278.3	9487	PIGL	Homo sapiens phosphatidylinositol glycan anchor biosynthesis, class L (PIGL), mRNA.		1.75414	4.28931	4.97391	1.09099e-05	0.00443696	3.28872
7150386	NM_173555.2	219743	TYSND1	Homo sapiens trypsin domain containing 1 (TYSND1), transcript variant 1, mRNA.	FLJ40378; MGC34695; MGC131934	1.36551	4.35076	4.20614	0.00012849	0.0280287	1.04604
4670343	NM_002226.3	3714	JAG2	Homo sapiens jagged 2 (JAG2), transcript variant 1, mRNA.	HJ2	2.10959	4.36128	5.64562	1.17768e-06	0.000898037	5.31666
5390672	NM_001042517.1	81624	DIAPH3	Homo sapiens diaphanous homolog 3 (Drosophila) (DIAPH3), transcript variant 1, mRNA.	FLJ34705; DRF3; DKFZP434C0931; diap3; DKFZp686A13178	-1.46456	4.44172	-4.2219	0.000122298	0.0271986	1.09082
5900100	NM_021574.2	613	BCR	Homo sapiens breakpoint cluster region (BCR), transcript variant 2, mRNA.	FGFR1/BCR; FLJ16453; PHL; D22S662; CML; BCR1; BCR/FGFR1; D22S11; ALL	-1.91783	4.46164	-4.26231	0.00010772	0.0245656	1.20596
1240440	NM_006472.2	10628	TXNIP	Homo sapiens thioredoxin interacting protein (TXNIP), mRNA.	EST01027; VDUP1; THIF; HHCPA78	-5.83937	4.48906	-6.06546	2.88399e-07	0.000299463	6.59645
3840204	NM_198207.2	10715	LASS1	Homo sapiens LAG1 homolog, ceramide synthase 1 (LASS1), transcript variant 2, mRNA.	UOG1; LAG1; MGC90349; CerS1	1.72709	4.49819	5.05117	8.46569e-06	0.00382547	3.5198
6270445	NM_182767.3	55117	SLC6A15	Homo sapiens solute carrier family 6, member 15 (SLC6A15), transcript variant 1, mRNA.	MGC87066; V7-3; FLJ10316; DKFZp761I0921; NTT73; hv7-3	2.15037	4.51946	4.49038	5.22551e-05	0.0137849	1.86293
620619	NM_007063.3	11138	TBC1D8	Homo sapiens TBC1 domain family, member 8 (with GRAM domain) (TBC1D8), mRNA.	AD3; VRP; HBLP1	1.53198	4.53925	4.37175	7.62359e-05	0.0185102	1.51975
5810678	NM_002910.4	5973	RENBP	Homo sapiens renin binding protein (RENBP), mRNA.	RNBP; RBP	3.67585	4.54065	11.579	7.81065e-15	1.27061e-10	21.895
5810167	NM_173621.1	284029	C17orf44	Homo sapiens chromosome 17 open reading frame 44 (C17orf44), mRNA.	FLJ34790; MGC104931	2.14533	4.54936	4.86371	1.5643e-05	0.00578352	2.96049
5270674	NM_003485.3	8111	GPR68	Homo sapiens G protein-coupled receptor 68 (GPR68), mRNA.	MGC111379; OGR1	3.4216	4.55887	6.37101	1.03326e-07	0.000148313	7.52819
5870138	NM_000552.3	7450	VWF	Homo sapiens von Willebrand factor (VWF), mRNA.	F8VWF; VWD	3.28093	4.62852	5.94101	4.37919e-07	0.000410996	6.21679
1240228	NM_018440.3	55824	PAG1	Homo sapiens phosphoprotein associated with glycosphingolipid microdomains 1 (PAG1), mRNA.	CBP; FLJ37858; MGC138364; PAG	2.10498	4.66807	4.04473	0.000212322	0.0385203	0.591096
10543	NM_001039582.1	139728	PNCK	Homo sapiens pregnancy upregulated non-ubiquitously expressed CaM kinase (PNCK), mRNA.	MGC45419; CaMK1b; BSTK3	1.90332	4.6736	5.41195	2.56668e-06	0.00167693	4.60714
6940037	NM_000867.3	3357	HTR2B	Homo sapiens 5-hydroxytryptamine (serotonin) receptor 2B (HTR2B), mRNA.	5-HT2B; 5-HT(2B)	2.51014	4.70697	6.68378	3.61536e-08	5.88135e-05	8.47918
6480091	NM_018602.2	55466	DNAJA4	Homo sapiens DnaJ (Hsp40) homolog, subfamily A, member 4 (DNAJA4), mRNA.	PRO1472; MSTP104; MST104	1.77462	4.79706	4.52052	4.74522e-05	0.0128656	1.95058
5900564	NM_004694.3	9120	SLC16A6	Homo sapiens solute carrier family 16, member 6 (monocarboxylic acid transporter 7) (SLC16A6), mRNA.	MCT6; MCT7	5.2592	4.79981	11.0545	3.53045e-14	3.44593e-10	20.6302
2260477	NM_000963.1	5743	PTGS2	Homo sapiens prostaglandin-endoperoxide synthase 2 (prostaglandin G/H synthase and cyclooxygenase) (PTGS2), mRNA.	PHS-2; COX-2; hCox-2; PGHS-2; PGG/HS; COX2	3.84583	4.81629	6.33166	1.17932e-07	0.000164441	7.40828
1170047	NM_001311.3	1396	CRIP1	Homo sapiens cysteine-rich protein 1 (intestinal) (CRIP1), mRNA.	CRIP; CRP1; CRHP	2.91625	4.8351	6.22894	1.6654e-07	0.000196842	7.09514
5960685	NM_023036.2	64446	DNAI2	Homo sapiens dynein, axonemal, intermediate chain 2 (DNAI2), mRNA.		1.65312	4.84314	3.91997	0.000311525	0.0484998	0.244506
2120129	NM_080829.1	140876	C20orf175	Homo sapiens chromosome 20 open reading frame 175 (C20orf175), mRNA.	FLJ32230; dJ530I15.2; FAM65C	2.23205	4.88814	4.63452	3.28976e-05	0.00977968	2.28377
4890279	NM_003548.2	8370	HIST2H4A	Homo sapiens histone cluster 2, H4a (HIST2H4A), mRNA.	H4FN; H4F2; H4/n; HIST2H4; FO108; H4	-1.22428	4.90063	-4.65964	3.03366e-05	0.00931144	2.35751
2000364	NM_024943.1	80008	TMEM156	Homo sapiens transmembrane protein 156 (TMEM156), mRNA.	FLJ23235	2.18894	4.90618	4.60207	3.65231e-05	0.0104236	2.18866
4490687	NM_021996.3	26301	GBGT1	Homo sapiens globoside alpha-1,3-N-acetylgalactosaminyltransferase 1 (GBGT1), mRNA.	FS; MGC44848; UNQ2513; RP11-326L24.6; A3GALNT	1.51504	4.93278	4.13664	0.000159642	0.0328734	0.849297
5860278	NM_199166.1	211	ALAS1	Homo sapiens aminolevulinate, delta-, synthase 1 (ALAS1), transcript variant 2, mRNA.	MIG4; ALAS3; ALAS; ALASH	1.58956	5.03284	4.08032	0.000190175	0.0363964	0.690803
4670719	NM_053023.3	80829	ZFP91	Homo sapiens zinc finger protein 91 homolog (mouse) (ZFP91), mRNA.	PZF; FKSG11; ZNF757	1.80178	5.06792	4.09748	0.000180317	0.0357725	0.738992
2490240	NM_130435.2	5791	PTPRE	Homo sapiens protein tyrosine phosphatase, receptor type, E (PTPRE), transcript variant 2, mRNA.	DKFZp313F1310; PTPE; HPTPE; R-PTP-EPSILON	1.72086	5.07528	4.02528	0.000225466	0.0399833	0.536754
60463	NM_017602.2	55593	OTUD5	Homo sapiens OTU domain containing 5 (OTUD5), mRNA.	MGC104871; DKFZp761A052; DUBA	-1.13203	5.08166	-4.05665	0.000204638	0.0378968	0.624455
3780095	NM_001159.3	316	AOX1	Homo sapiens aldehyde oxidase 1 (AOX1), mRNA.	AO; AOH1	-1.52548	5.08591	-3.97694	0.000261642	0.0432845	0.402185
2190717	NM_173042.2	10068	IL18BP	Homo sapiens interleukin 18 binding protein (IL18BP), transcript variant A, mRNA.	IL18BPa	-1.43448	5.11903	-4.05141	0.000207982	0.0378968	0.609788
6840164	NM_001005340.1	10457	GPNMB	Homo sapiens glycoprotein (transmembrane) nmb (GPNMB), transcript variant 1, mRNA.	NMB; HGFIN	2.46721	5.16138	4.334	8.59179e-05	0.0204539	1.41119
5550671	NM_058195.2	1029	CDKN2A	Homo sapiens cyclin-dependent kinase inhibitor 2A (melanoma, p16, inhibits CDK4) (CDKN2A), transcript variant 4, mRNA.	p14ARF; TP16; p16; CDKN2; MTS1; INK4a; CMM2; MLM; ARF; p16INK4a; INK4; p14; p19; p16INK4; CDK4I	-1.9608	5.17809	-4.81125	1.85584e-05	0.00661099	2.80486
450114	NM_012161.2	26234	FBXL5	Homo sapiens F-box and leucine-rich repeat protein 5 (FBXL5), transcript variant 1, mRNA.	FBL4; FLR1; FBL5	1.61146	5.20215	4.26665	0.000106257	0.0243458	1.21836
7380181	NM_024090.1	79071	ELOVL6	Homo sapiens ELOVL family member 6, elongation of long chain fatty acids (FEN1/Elo2, SUR4/Elo3-like, yeast) (ELOVL6), mRNA.	MGC5487; FLJ23378; FAE; LCE	-2.3408	5.26672	-5.76099	8.00618e-07	0.000697724	5.66794
7150209	NM_032034.2	83959	SLC4A11	Homo sapiens solute carrier family 4, sodium borate transporter, member 11 (SLC4A11), mRNA.	CHED2; MGC126419; BTR1; NABC1; CDPD; dJ794I6.2; MGC126418	1.33393	5.27429	4.08995	0.000184583	0.0360329	0.717819
4280739	NM_153000.3	147495	APCDD1	Homo sapiens adenomatosis polyposis coli down-regulated 1 (APCDD1), mRNA.	DRAPC1; B7323; FP7019	-1.66195	5.33109	-4.15794	0.000149386	0.0315606	0.909457
430392	NM_207112.1	84264	HAGHL	Homo sapiens hydroxyacylglutathione hydrolase-like (HAGHL), transcript variant 1, mRNA.	MGC2605	2.32111	5.34404	6.30657	1.28303e-07	0.000169232	7.33183
150543	NM_030919.2	81610	FAM83D	Homo sapiens family with sequence similarity 83, member D (FAM83D), mRNA.	C20orf129; FLJ38341; dJ616B8.3	-1.47776	5.38665	-3.9106	0.000320563	0.0490625	0.218676
5050093	NM_014867.1	9920	KBTBD11	Homo sapiens kelch repeat and BTB (POZ) domain containing 11 (KBTBD11), mRNA.	KIAA0711; KLHDC7C	2.75681	5.4838	5.98174	3.8198e-07	0.000365525	6.34104
4860689	NM_181491.1	6837	MED22	Homo sapiens mediator complex subunit 22 (MED22), transcript variant c, mRNA.	MGC48682; MED22; SURF5; MED24	-1.70917	5.49636	-4.20575	0.000128648	0.0280287	1.04492
2850301	NM_000029.2	183	AGT	Homo sapiens angiotensinogen (serpin peptidase inhibitor, clade A, member 8) (AGT), mRNA.	SERPINA8; ANHU	3.03325	5.51682	6.47953	7.17642e-08	0.000109447	7.85857
5670673	NM_004041.3	408	ARRB1	Homo sapiens arrestin, beta 1 (ARRB1), transcript variant 1, mRNA.	ARB1; ARR1	-1.42777	5.52941	-4.8425	1.67627e-05	0.00615091	2.89753
2570300	NM_006417.3	10561	IFI44	Homo sapiens interferon-induced protein 44 (IFI44), mRNA.	p44; MTAP44	-1.0919	5.53931	-4.0947	0.000181878	0.0359055	0.731189
830494	NM_025214.1	80323	CCDC68	Homo sapiens coiled-coil domain containing 68 (CCDC68), mRNA.	FLJ25368; SE57-1	2.28301	5.58023	5.00541	9.83876e-06	0.00410394	3.38287
1300092	NM_014388.5	27042	C1orf107	Homo sapiens chromosome 1 open reading frame 107 (C1orf107), mRNA.	FLJ41680; MGC29875; DEF; DKFZp686E19106; FLJ12704; DJ434O14.5	1.45962	5.60129	4.75071	2.25924e-05	0.00755191	2.62578
4230678	NM_003528.2	8349	HIST2H2BE	Homo sapiens histone cluster 2, H2be (HIST2H2BE), mRNA.	MGC119804; H2BFQ; MGC129733; H2B/q; GL105; MGC129734; H2B; MGC119802; H2B.1	-1.91147	5.66248	-4.22281	0.000121948	0.0271986	1.09343
1400037	NM_022120.1	64064	OXCT2	Homo sapiens 3-oxoacid CoA transferase 2 (OXCT2), mRNA.	FKSG25; SCOT-T; FLJ00030	1.5373	5.67212	5.61022	1.32552e-06	0.000995224	5.20899
4760300	NM_183048.1	23613	ZMYND8	Homo sapiens zinc finger, MYND-type containing 8 (ZMYND8), transcript variant 3, mRNA.	RACK7; PRO2893; PRKCBP1; MGC31836	-1.24179	5.67355	-4.14916	0.000153536	0.0320215	0.884626
5490019	NM_002084.3	2878	GPX3	Homo sapiens glutathione peroxidase 3 (plasma) (GPX3), mRNA.	GSHPx-P; GSHPx-3; GPx-P	2.27502	5.70473	5.02656	9.17888e-06	0.00396422	3.44611
6450463	NM_002522.2	4884	NPTX1	Homo sapiens neuronal pentraxin I (NPTX1), mRNA.	MGC105123; NP1; DKFZp686J2446	4.78633	5.72247	10.0353	7.33242e-13	5.96407e-09	18.0451
7380561	NM_004696.1	9122	SLC16A4	Homo sapiens solute carrier family 16, member 4 (monocarboxylic acid transporter 5) (SLC16A4), mRNA.	MCT5; MCT4	-1.47851	5.74159	-5.26814	4.13679e-06	0.00229418	4.17228
5310458	NM_014284.2	23154	NCDN	Homo sapiens neurochondrin (NCDN), transcript variant 3, mRNA.	KIAA0607	-1.06368	5.75431	-4.05485	0.00020578	0.0378968	0.619419
3190592	XM_936510.2	85352	KIAA1644	PREDICTED: Homo sapiens KIAA1644 protein (KIAA1644), mRNA.		3.31708	5.77331	9.05667	1.52608e-11	4.96514e-08	15.4082
2850056	NM_006214.3	5264	PHYH	Homo sapiens phytanoyl-CoA 2-hydroxylase (PHYH), transcript variant 1, mRNA.	LN1; PAHX; LNAP1; PHYH1; RD	1.15282	5.77671	5.06095	8.1979e-06	0.00373909	3.54909
1510121	NM_014751.4	9788	MTSS1	Homo sapiens metastasis suppressor 1 (MTSS1), mRNA.	MIM; KIAA0429; MIMA; MIMB; FLJ44694; DKFZp781P2223	1.48553	5.79973	4.62536	3.38836e-05	0.00996158	2.2569
2600136	XM_001127524.1	143666	LOC143666	PREDICTED: Homo sapiens hypothetical protein LOC143666 (LOC143666), mRNA.		1.20877	5.80976	4.79565	1.95244e-05	0.00685503	2.75866
1410113	NM_005738.3	10124	ARL4A	Homo sapiens ADP-ribosylation factor-like 4A (ARL4A), transcript variant 1, mRNA.	ARL4	-2.42498	5.82879	-5.67016	1.08492e-06	0.000867989	5.39135
2510068	NM_144697.2	148523	C1orf51	Homo sapiens chromosome 1 open reading frame 51 (C1orf51), mRNA.	FLJ25889	2.14079	5.88002	4.01447	0.000233108	0.0407756	0.506601
2490152	NM_001040092.1	5168	ENPP2	Homo sapiens ectonucleotide pyrophosphatase/phosphodiesterase 2 (ENPP2), transcript variant 2, mRNA.	NPP2; ATX; LysoPLD; ATX-X; PDNP2; PD-IALPHA; FLJ26803	2.21107	5.93299	4.35528	8.03218e-05	0.0193101	1.47234
780017	NM_002522.2	4884	NPTX1	Homo sapiens neuronal pentraxin I (NPTX1), mRNA.	MGC105123; NP1; DKFZp686J2446	4.86314	5.9897	9.1865	1.01342e-11	4.48678e-08	15.7664
110280	NM_033503.3	90427	BMF	Homo sapiens Bcl2 modifying factor (BMF), transcript variant 2, mRNA.	FLJ00065	3.48134	5.99208	9.54164	3.34108e-12	2.03818e-08	16.7335
7160612	NM_025090.2	57602	USP36	Homo sapiens ubiquitin specific peptidase 36 (USP36), mRNA.	DUB1	1.38092	6.00092	3.97369	0.00026426	0.0435699	0.393184
5900253	NM_018664.1	55509	BATF3	Homo sapiens basic leucine zipper transcription factor, ATF-like 3 (BATF3), mRNA.	JUNDM1; BATF3; SNFT	1.47123	6.01133	4.59419	3.74608e-05	0.0106291	2.1656
5720465	NM_021800.2	56521	DNAJC12	Homo sapiens DnaJ (Hsp40) homolog, subfamily C, member 12 (DNAJC12), transcript variant 1, mRNA.	RP11-57G10.2; JDP1	-1.09701	6.06141	-4.02966	0.000222439	0.0397645	0.548981
10433	NM_003637.3	8515	ITGA10	Homo sapiens integrin, alpha 10 (ITGA10), mRNA.	PRO827	1.16322	6.07875	4.22144	0.000122474	0.0271986	1.08952
5090070	NM_004995.2	4323	MMP14	Homo sapiens matrix metallopeptidase 14 (membrane-inserted) (MMP14), mRNA.	MTMMP1; MT1-MMP; MMP-X1	1.87232	6.09735	4.11918	0.000168561	0.0342762	0.80005
2230133	NM_016246.2	51171	HSD17B14	Homo sapiens hydroxysteroid (17-beta) dehydrogenase 14 (HSD17B14), mRNA.	DHRS10; retSDR3	2.163	6.12263	6.14736	2.19046e-07	0.000242067	6.84632
7650020	NM_020792.3	57552	AADACL1	Homo sapiens arylacetamide deacetylase-like 1 (AADACL1), mRNA.		0.889225	6.18853	4.24997	0.000111981	0.0253011	1.17076
2850482	NM_001692.3	525	ATP6V1B1	Homo sapiens ATPase, H+ transporting, lysosomal 56/58kDa, V1 subunit B1 (ATP6V1B1), mRNA.	VATB; VPP3; ATP6B1; MGC32642; RTA1B; VMA2	0.986877	6.19793	4.45708	5.81174e-05	0.0150069	1.76629
7650209	NM_001003943.1	90427	BMF	Homo sapiens Bcl2 modifying factor (BMF), transcript variant 4, mRNA.	FLJ00065	2.61274	6.21146	7.90495	6.24789e-10	1.52458e-06	12.1255
3610709	NM_018440.3	55824	PAG1	Homo sapiens phosphoprotein associated with glycosphingolipid microdomains 1 (PAG1), mRNA.	CBP; FLJ37858; MGC138364; PAG	1.63169	6.22974	5.03873	8.81922e-06	0.00394867	3.48253
360367	NM_002589.2	5099	PCDH7	Homo sapiens protocadherin 7 (PCDH7), transcript variant a, mRNA.	BHPCDH; BH-Pcdh	-1.21773	6.26174	-4.14659	0.000154771	0.0321416	0.877371
2600070	NM_022337.1	23682	RAB38	Homo sapiens RAB38, member RAS oncogene family (RAB38), mRNA.	NY-MEL-1; rrGTPbp	1.40459	6.26876	4.8161	1.8268e-05	0.00660394	2.81922
1070386	NM_006807.3	10951	CBX1	Homo sapiens chromobox homolog 1 (HP1 beta homolog Drosophila ) (CBX1), mRNA.	M31; HP1Hs-beta; CBX; HP1-BETA; MOD1	-1.9835	6.27097	-4.05315	0.00020687	0.0378968	0.614637
5050553	NM_199054.2	2872	MKNK2	Homo sapiens MAP kinase interacting serine/threonine kinase 2 (MKNK2), transcript variant 2, mRNA.	GPRK7; MNK2	-0.988996	6.28113	-4.12781	0.000164092	0.033507	0.824391
4040630	NM_006348.2	10466	COG5	Homo sapiens component of oligomeric golgi complex 5 (COG5), transcript variant 1, mRNA.	GOLTC1; GTC90	-1.1919	6.32134	-4.2929	9.78251e-05	0.0226263	1.29338
6980167	NM_198078.1	150142	C21orf121	Homo sapiens chromosome 21 open reading frame 121 (C21orf121), mRNA.	PRED87	2.47808	6.34393	6.00555	3.52646e-07	0.000344204	6.41367
1470324	NM_022361.3	64208	POPDC3	Homo sapiens popeye domain containing 3 (POPDC3), mRNA.	MGC22671; bA355M14.1; POP3	1.29084	6.39361	5.27193	4.08517e-06	0.00229418	4.18372
5310181	XM_938283.2	80169	C17orf68	PREDICTED: Homo sapiens chromosome 17 open reading frame 68 (C17orf68), mRNA.		1.07245	6.40298	3.96132	0.000274485	0.044504	0.35887
1990672	NM_003706.1	8605	PLA2G4C	Homo sapiens phospholipase A2, group IVC (cytosolic, calcium-independent) (PLA2G4C), mRNA.	CPLA2-gamma; DKFZp586C0423	0.935611	6.41659	4.07614	0.000192653	0.0367164	0.679079
5130066	NM_018941.3	2055	CLN8	Homo sapiens ceroid-lipofuscinosis, neuronal 8 (epilepsy, progressive with mental retardation) (CLN8), mRNA.	FLJ39417; EPMR; C8orf61	1.27313	6.43317	4.9757	1.08461e-05	0.00443696	3.29407
290685	NM_182767.3	55117	SLC6A15	Homo sapiens solute carrier family 6, member 15 (SLC6A15), transcript variant 1, mRNA.	MGC87066; V7-3; FLJ10316; DKFZp761I0921; NTT73; hv7-3	2.30514	6.44079	4.79848	1.93457e-05	0.0068415	2.76703
5290538	NM_016831.1	8863	PER3	Homo sapiens period homolog 3 (Drosophila) (PER3), mRNA.	GIG13	1.13582	6.46226	3.93413	0.000298329	0.0474245	0.283604
60603	NM_000824.2	2743	GLRB	Homo sapiens glycine receptor, beta (GLRB), mRNA.		1.1264	6.48052	4.18549	0.000137068	0.0297302	0.987456
150180	NM_002425.1	4319	MMP10	Homo sapiens matrix metallopeptidase 10 (stromelysin 2) (MMP10), mRNA.	SL-2; STMY2	4.56202	6.54387	9.5734	3.02764e-12	2.03818e-08	16.8191
7400400	NM_002422.3	4314	MMP3	Homo sapiens matrix metallopeptidase 3 (stromelysin 1, progelatinase) (MMP3), mRNA.	STR1; STMY; MGC126102; STMY1; SL-1; MGC126103; MGC126104; MMP-3	5.97774	6.5456	8.71395	4.53885e-11	1.23061e-07	14.4504
2570240	NM_015170.1	23213	SULF1	Homo sapiens sulfatase 1 (SULF1), mRNA.	SULF-1; FLJ30905; KIAA1077; HSULF-1; FLJ38022; FLJ41750	-1.31902	6.55338	-4.32456	8.852e-05	0.0208698	1.3841
7210647	NM_033120.2	85409	NKD2	Homo sapiens naked cuticle homolog 2 (Drosophila) (NKD2), mRNA.	Naked2	6.07133	6.57634	16.9553	1.03196e-20	2.51814e-16	32.4857
3290646	NM_133265.2	154796	AMOT	Homo sapiens angiomotin (AMOT), transcript variant 2, mRNA.	KIAA1071	-1.25565	6.60383	-4.51772	4.78787e-05	0.0128739	1.94245
3940050	XM_928441.1	441172	FLJ46906	PREDICTED: Homo sapiens hypothetical gene supported by AK128874; BC071813 (FLJ46906), mRNA.		1.15012	6.66164	4.65299	3.09955e-05	0.0093955	2.33796
6250487	NM_001769.2	928	CD9	Homo sapiens CD9 molecule (CD9), mRNA.	MRP-1; MIC3; BTCC-1; BA2; 5H9; TSPAN29; GIG2; DRAP-27; P24	3.04879	6.66527	4.88854	1.44249e-05	0.00545721	3.03432
1450202	NM_030929.3	81621	KAZALD1	Homo sapiens Kazal-type serine peptidase inhibitor domain 1 (KAZALD1), mRNA.	IGFBP-rP10; FKSG40; FKSG28; BONO1; bA108L7.1; FLJ24094; RP11-108L7.10	-1.02329	6.67297	-5.3699	2.95167e-06	0.0018954	4.47982
5290717	NM_145062.1	221302	ZUFSP	Homo sapiens zinc finger with UFM1-specific peptidase domain (ZUFSP), mRNA.	dJ412I7.3; RP3-412I7.3	0.71083	6.72542	4.05121	0.000208109	0.0378968	0.609233
1450608	NM_152718.2	220001	VWCE	Homo sapiens von Willebrand factor C and EGF domains (VWCE), mRNA.	VWC1; URG11; FLJ32009	1.37629	6.73754	4.89806	1.39833e-05	0.00537346	3.06264
6900431	NM_032304.2	84264	HAGHL	Homo sapiens hydroxyacylglutathione hydrolase-like (HAGHL), transcript variant 2, mRNA.	MGC2605	1.45676	6.76863	6.76034	2.79679e-08	4.8747e-05	8.71128
3360224	NM_002421.2	4312	MMP1	Homo sapiens matrix metallopeptidase 1 (interstitial collagenase) (MMP1), mRNA.	CLG; CLGN	2.49328	6.77155	6.14176	2.23204e-07	0.000242067	6.82924
6250131	NM_153768.1	26256	CABYR	Homo sapiens calcium binding tyrosine-(Y)-phosphorylation regulated (CABYR), transcript variant 2, mRNA.	MGC9117; FSP-2; CBP86	0.987324	6.77271	3.92916	0.000302896	0.0476846	0.269879
5090332	NM_001017403.1	59352	LGR6	Homo sapiens leucine-rich repeat-containing G protein-coupled receptor 6 (LGR6), transcript variant 1, mRNA.	VTS20631; GPCR; FLJ14471	1.75401	6.7813	4.43204	6.29451e-05	0.0159166	1.69377
2350703	NM_004177.3	6809	STX3	Homo sapiens syntaxin 3 (STX3), mRNA.	STX3A	1.73445	6.78201	5.57324	1.4997e-06	0.00106073	5.09657
3180259	NM_003166.3	6818	SULT1A3	Homo sapiens sulfotransferase family, cytosolic, 1A, phenol-preferring, member 3 (SULT1A3), transcript variant 1, mRNA.	MGC117469; HAST3; STM; TL-PST; SULT1A4; HAST; ST1A5; M-PST	0.927506	6.82254	3.94383	0.000289603	0.0464918	0.310423
840678	NM_001040092.1	5168	ENPP2	Homo sapiens ectonucleotide pyrophosphatase/phosphodiesterase 2 (ENPP2), transcript variant 2, mRNA.	NPP2; ATX; LysoPLD; ATX-X; PDNP2; PD-IALPHA; FLJ26803	1.64262	6.83104	5.27121	4.09494e-06	0.00229418	4.18154
50286	NM_030636.2	80820	EEPD1	Homo sapiens endonuclease/exonuclease/phosphatase family domain containing 1 (EEPD1), mRNA.		1.49901	6.83248	5.76569	7.88122e-07	0.000697724	5.68226
60349	NM_002754.3	5603	MAPK13	Homo sapiens mitogen-activated protein kinase 13 (MAPK13), mRNA.	MGC99536; SAPK4; PRKM13; p38delta	1.49207	6.86007	6.04806	3.05747e-07	0.000310862	6.54337
6980458	NM_002153.1	3294	HSD17B2	Homo sapiens hydroxysteroid (17-beta) dehydrogenase 2 (HSD17B2), mRNA.	HSD17; EDH17B2	1.55142	6.86203	3.90944	0.000321702	0.0490625	0.215475
1770402	NM_001018109.1	8544	PIR	Homo sapiens pirin (iron-binding nuclear protein) (PIR), transcript variant 2, mRNA.		1.32609	6.88298	4.22109	0.000122609	0.0271986	1.08852
1780538	NM_005629.1	6535	SLC6A8	Homo sapiens solute carrier family 6 (neurotransmitter transporter, creatine), member 8 (SLC6A8), mRNA.	MGC87396; CT1; CRTR	0.669568	7.00293	4.03134	0.000221288	0.0397042	0.553673
540204	NM_002252.3	3790	KCNS3	Homo sapiens potassium voltage-gated channel, delayed-rectifier, subfamily S, member 3 (KCNS3), mRNA.	MGC9481; KV9.3	1.29389	7.05466	3.91594	0.000315382	0.0487076	0.233392
4640086	NM_033260.3	94234	FOXQ1	Homo sapiens forkhead box Q1 (FOXQ1), mRNA.	HFH1	2.01368	7.06355	6.54582	5.74415e-08	9.04295e-05	8.0602
3420288	NM_001006625.1	10630	PDPN	Homo sapiens podoplanin (PDPN), transcript variant 4, mRNA.	Gp38; OTS8; T1A; PA2.26; GP40; GP36; T1A-2; HT1A-1	1.4649	7.07207	5.20317	5.12886e-06	0.00260733	3.97641
4830424	NM_013262.3	29116	MYLIP	Homo sapiens myosin regulatory light chain interacting protein (MYLIP), mRNA.	MIR	0.895202	7.11445	4.07372	0.000194104	0.0367164	0.67229
1690692	NM_003877.3	8835	SOCS2	Homo sapiens suppressor of cytokine signaling 2 (SOCS2), mRNA.	SSI2; Cish2; STATI2; SSI-2; SOCS-2; CIS2	0.925716	7.13402	4.42183	6.50249e-05	0.0163578	1.66424
1780300	NM_005786.4	10194	TSHZ1	Homo sapiens teashirt zinc finger homeobox 1 (TSHZ1), mRNA.	TSH1; SDCCAG33; NY-CO-33	-0.810592	7.1754	-4.30471	9.42481e-05	0.0221134	1.32719
380019	NM_145244.2	115265	DDIT4L	Homo sapiens DNA-damage-inducible transcript 4-like (DDIT4L), mRNA.	Rtp801L; REDD2	2.18567	7.18021	4.99493	1.01832e-05	0.0042116	3.35152
2760129	NM_016821.1	4968	OGG1	Homo sapiens 8-oxoguanine DNA glycosylase (OGG1), nuclear gene encoding mitochondrial protein, transcript variant 2a, mRNA.	HOGG1; OGH1; MUTM; HMMH	-1.06874	7.18518	-4.51687	4.80104e-05	0.0128739	1.93995
1740673	XM_934471.1	399942	LOC399942	PREDICTED: Homo sapiens similar to Tubulin alpha-2 chain (Alpha-tubulin 2), transcript variant 5 (LOC399942), mRNA.		-2.1349	7.19098	-4.95285	1.16891e-05	0.0046379	3.22588
3840593	NM_004510.2	3431	SP110	Homo sapiens SP110 nuclear body protein (SP110), transcript variant b, mRNA.	FLJ22835; IFI75; VODI; IFI41	-0.69848	7.20656	-4.17156	0.000143167	0.0306446	0.947995
6100609	NM_207309.1	91373	UAP1L1	Homo sapiens UDP-N-acteylglucosamine pyrophosphorylase 1-like 1 (UAP1L1), mRNA.	RP11-229P13.18	1.76187	7.24385	6.25797	1.51062e-07	0.000189032	7.18367
3190112	NM_030666.2	1992	SERPINB1	Homo sapiens serpin peptidase inhibitor, clade B (ovalbumin), member 1 (SERPINB1), mRNA.	EI; MNEI; ELANH2; M/NEI; LEI; PI2	1.31441	7.25963	4.41205	6.70787e-05	0.0166175	1.63599
2650390	NM_002309.2	3976	LIF	Homo sapiens leukemia inhibitory factor (cholinergic differentiation factor) (LIF), mRNA.	HILDA; D-FACTOR; CDF	2.93393	7.31411	7.69769	1.23525e-09	2.87067e-06	11.5168
7510132	NM_002543.3	4973	OLR1	Homo sapiens oxidized low density lipoprotein (lectin-like) receptor 1 (OLR1), mRNA.	SCARE1; LOX1; CLEC8A	-2.05859	7.32763	-5.10426	7.10851e-06	0.00336812	3.679
1710053	NM_001010897.1	387923	SERP2	Homo sapiens stress-associated endoplasmic reticulum protein family member 2 (SERP2), mRNA.	bA269C23.1; RP11-269C23.1; C13orf21; MGC35505	1.50139	7.33024	5.22271	4.80798e-06	0.00249621	4.03528
3710373	NM_001048197.1	751867	SNHG3-RCC1	Homo sapiens SNHG3-RCC1 readthrough transcript (SNHG3-RCC1), transcript variant 1, mRNA.		1.07076	7.33659	4.93082	1.25633e-05	0.004905	3.16018
4040605	NM_012486.1	5664	PSEN2	Homo sapiens presenilin 2 (Alzheimer disease 4) (PSEN2), transcript variant 2, mRNA.	AD3L; STM2; PS2; AD4	0.901759	7.38555	4.52502	4.67731e-05	0.0127523	1.96369
610040	NM_002912.1	5980	REV3L	Homo sapiens REV3-like, catalytic subunit of DNA polymerase zeta (yeast) (REV3L), mRNA.	POLZ; REV3	1.23309	7.41719	5.32349	3.44328e-06	0.0020746	4.33946
6560458	NM_020692.1	57452	GALNTL1	Homo sapiens UDP-N-acetyl-alpha-D-galactosamine:polypeptide N-acetylgalactosaminyltransferase-like 1 (GALNTL1), mRNA.	MGC141855; GALNT16; KIAA1130	-1.328	7.43648	-6.81603	2.32068e-08	4.19467e-05	8.87988
290053	NM_022720.5	54487	DGCR8	Homo sapiens DiGeorge syndrome critical region gene 8 (DGCR8), mRNA.	Gy1; C22orf12; DGCRK6	-0.798932	7.45237	-4.07478	0.000193467	0.0367164	0.675264
2230678	NM_001093.3	32	ACACB	Homo sapiens acetyl-Coenzyme A carboxylase beta (ACACB), mRNA.	ACC2; ACCB; HACC275	1.12117	7.46144	4.14954	0.000153351	0.0320215	0.885724
4150369	NM_203391.1	2710	GK	Homo sapiens glycerol kinase (GK), transcript variant 1, mRNA.	GKD; GK1	2.20416	7.46774	5.11826	6.78819e-06	0.00324788	3.72101
3310142	NM_153211.2	125488	TTC39C	Homo sapiens tetratricopeptide repeat domain 39C (TTC39C), mRNA.	FLJ33761; HsT2697	0.751395	7.48334	4.17006	0.000143839	0.0306541	0.943747
3460687	NM_015179.2	23223	RRP12	Homo sapiens ribosomal RNA processing 12 homolog (S. cerevisiae) (RRP12), mRNA.	FLJ20231; KIAA0690; DKFZp762P1116	0.727566	7.50807	4.02434	0.000226121	0.0399833	0.534128
3120598	NM_001818.2	1109	AKR1C4	Homo sapiens aldo-keto reductase family 1, member C4 (chlordecone reductase; 3-alpha hydroxysteroid dehydrogenase, type I; dihydrodiol dehydrogenase 4) (AKR1C4), mRNA.	CHDR; C11; 3-alpha-HSD; HAKRA; DD4; CDR; MGC22581	1.40722	7.58072	4.09765	0.000180222	0.0357725	0.739469
2940403	NM_001069.2	7280	TUBB2A	Homo sapiens tubulin, beta 2A (TUBB2A), mRNA.	TUBB2; dJ40E16.7; TUBB	-1.16893	7.63696	-5.34704	3.18439e-06	0.00199241	4.41067
840670	NM_018401.1	55351	STK32B	Homo sapiens serine/threonine kinase 32B (STK32B), mRNA.	YANK2; STK32; HSA250839; STKG6	1.1016	7.64562	6.21755	1.73038e-07	0.000196842	7.06039
6650035	XM_931359.2	338758	LOC338758	PREDICTED: Homo sapiens hypothetical protein LOC338758 (LOC338758), mRNA.		1.47664	7.65252	3.9074	0.000323713	0.0491519	0.209846
3170300	NM_014751.2	9788	MTSS1	Homo sapiens metastasis suppressor 1 (MTSS1), mRNA.	MIM; KIAA0429; MIMA; MIMB; FLJ44694	1.4925	7.65607	5.336	3.30333e-06	0.00204067	4.37727
3930593	NM_004457.3	2181	ACSL3	Homo sapiens acyl-CoA synthetase long-chain family member 3 (ACSL3), transcript variant 1, mRNA.	PRO2194; FACL3; ACS3	-0.880936	7.66217	-4.60599	3.60648e-05	0.0104146	2.20015
2480241	NM_001695.4	528	ATP6V1C1	Homo sapiens ATPase, H+ transporting, lysosomal 42kDa, V1 subunit C1 (ATP6V1C1), mRNA.	VATC; FLJ20057; ATP6D; Vma5; ATP6C	1.19954	7.68393	5.25698	4.29257e-06	0.00230555	4.13859
70504	NM_013372.5	26585	GREM1	Homo sapiens gremlin 1, cysteine knot superfamily, homolog (Xenopus laevis) (GREM1), mRNA.	DAND2; DRM; MGC126660; GREMLIN; PIG2; IHG-2; CKTSF1B1	2.13905	7.69931	5.02672	9.17393e-06	0.00396422	3.44661
4290037	NM_002514.2	4856	NOV	Homo sapiens nephroblastoma overexpressed gene (NOV), mRNA.	IGFBP9; NOVH; CCN3	3.18088	7.69957	9.15951	1.10324e-11	4.48678e-08	15.6922
5670040	NM_024090.1	79071	ELOVL6	Homo sapiens ELOVL family member 6, elongation of long chain fatty acids (FEN1/Elo2, SUR4/Elo3-like, yeast) (ELOVL6), mRNA.	MGC5487; FLJ23378; FAE; LCE	-1.13382	7.71844	-6.00754	3.50298e-07	0.000344204	6.41975
520682	NM_016352.2	51200	CPA4	Homo sapiens carboxypeptidase A4 (CPA4), mRNA.	CPA3	-2.01651	7.71948	-4.03581	0.000218256	0.0394502	0.566156
940274	NM_000167.3	2710	GK	Homo sapiens glycerol kinase (GK), transcript variant 2, mRNA.	GKD; GK1	1.83176	7.72308	4.9564	1.15538e-05	0.00462504	3.23648
2060079	NM_001015883.1	4247	MGAT2	Homo sapiens mannosyl (alpha-1,6-)-glycoprotein beta-1,2-N-acetylglucosaminyltransferase (MGAT2), transcript variant 2, mRNA.	GNT-II; CDGS2; GLCNACTII; GNT2	-1.01664	7.73321	-3.9353	0.000297265	0.0474099	0.286829
5090730	NM_080916.1	1716	DGUOK	Homo sapiens deoxyguanosine kinase (DGUOK), nuclear gene encoding mitochondrial protein, transcript variant 1, mRNA.	dGK	-0.734961	7.779	-4.12893	0.000163522	0.033507	0.82754
5310471	NM_181803.1	11065	UBE2C	Homo sapiens ubiquitin-conjugating enzyme E2C (UBE2C), transcript variant 6, mRNA.	UBCH10; dJ447F3.2	-1.13857	7.82035	-4.09238	0.000183195	0.0359055	0.724656
6420040	NM_144607.3	124637	CYB5D1	Homo sapiens cytochrome b5 domain containing 1 (CYB5D1), mRNA.	FLJ32499	-0.714217	7.90991	-5.25062	4.38386e-06	0.00230555	4.11942
5900561	NM_003017.3	6428	SFRS3	Homo sapiens splicing factor, arginine/serine-rich 3 (SFRS3), mRNA.	SRp20	-0.932063	7.92289	-4.69695	2.68907e-05	0.00857743	2.46724
50402	NM_001975.2	2026	ENO2	Homo sapiens enolase 2 (gamma, neuronal) (ENO2), mRNA.	NSE	0.616107	7.92867	4.46248	5.71253e-05	0.0148292	1.78193
6770707	NM_021199.2	58472	SQRDL	Homo sapiens sulfide quinone reductase-like (yeast) (SQRDL), mRNA.	CGI-44	1.44256	7.96026	6.31831	1.23342e-07	0.000167208	7.3676
270615	NM_003786.2	8714	ABCC3	Homo sapiens ATP-binding cassette, sub-family C (CFTR/MRP), member 3 (ABCC3), mRNA.	cMOAT2; MRP3; MLP2; ABC31; MOAT-D; EST90757	2.83259	7.99045	9.43712	4.624e-12	2.25665e-08	16.4509
5910541	NM_004937.2	1497	CTNS	Homo sapiens cystinosis, nephropathic (CTNS), transcript variant 2, mRNA.	PQLC4; CTNS-LSB	0.922656	8.00683	4.39514	7.07816e-05	0.0173586	1.58717
7150491	XM_943533.1	346887	LOC346887	PREDICTED: Homo sapiens similar to solute carrier family 16 (monocarboxylic acid transporters), member 14 (LOC346887), mRNA.		1.27399	8.01216	6.22398	1.69338e-07	0.000196842	7.08001
5910609	NM_000418.2	3566	IL4R	Homo sapiens interleukin 4 receptor (IL4R), transcript variant 1, mRNA.	IL4RA; CD124	1.86074	8.01229	5.06287	8.1462e-06	0.00373909	3.55485
4610411	NM_015942.3	51001	MTERFD1	Homo sapiens MTERF domain containing 1 (MTERFD1), mRNA.	FLJ10939; CGI-12	0.605697	8.02158	4.10451	0.000176422	0.0354519	0.758771
4610484	NM_021944.1	60686	C14orf93	Homo sapiens chromosome 14 open reading frame 93 (C14orf93), mRNA.	FLJ12154	0.739204	8.06029	4.60321	3.63883e-05	0.0104236	2.19202
1660673	NM_032623.2	84709	OSAP	Homo sapiens ovary-specific acidic protein (OSAP), mRNA.	MGC125827; MGC125828	-0.893734	8.08231	-4.06079	0.000202033	0.0376329	0.63605
6590292	NM_014063.5	28988	DBNL	Homo sapiens drebrin-like (DBNL), transcript variant 1, mRNA.	SH3P7; HIP-55; ABP1	-0.78073	8.11042	-4.00751	0.000238157	0.0411975	0.487222
6180133	NM_002224.2	3710	ITPR3	Homo sapiens inositol 1,4,5-triphosphate receptor, type 3 (ITPR3), mRNA.	FLJ36205; IP3R; IP3R3	1.53376	8.15423	5.26344	4.20171e-06	0.002304	4.15809
1820632	NM_000963.1	5743	PTGS2	Homo sapiens prostaglandin-endoperoxide synthase 2 (prostaglandin G/H synthase and cyclooxygenase) (PTGS2), mRNA.	PHS-2; COX-2; hCox-2; PGHS-2; PGG/HS; COX2	5.29101	8.16602	7.9933	4.67773e-10	1.20151e-06	12.3835
3120689	NM_053034.1	84168	ANTXR1	Homo sapiens anthrax toxin receptor 1 (ANTXR1), transcript variant 2, mRNA.	ATR; FLJ21776; FLJ11298; TEM8; FLJ10601	1.08739	8.19305	4.41578	6.62878e-05	0.01659	1.64676
2190113	NM_005559.2	284217	LAMA1	Homo sapiens laminin, alpha 1 (LAMA1), mRNA.	LAMA	1.0271	8.22922	4.72731	2.43736e-05	0.00803924	2.5567
3830608	NM_032623.3	84709	OSAP	Homo sapiens ovary-specific acidic protein (OSAP), mRNA.	MGC125827; MGC125828	-0.971204	8.26672	-3.93127	0.000300953	0.0476846	0.275691
4610161	NM_002236.4	3754	KCNF1	Homo sapiens potassium voltage-gated channel, subfamily F, member 1 (KCNF1), mRNA.	kH1; IK8; KCNF; KV5.1; MGC33316	2.16771	8.29145	6.95252	1.46961e-08	2.86886e-05	9.29228
4280577	NM_001200.2	650	BMP2	Homo sapiens bone morphogenetic protein 2 (BMP2), mRNA.	BMP2A	4.22326	8.29379	11.3948	1.32122e-14	1.61199e-10	21.4559
5360273	NM_007308.1	6622	SNCA	Homo sapiens synuclein, alpha (non A4 component of amyloid precursor) (SNCA), transcript variant NACP112, mRNA.	PD1; NACP; PARK4; MGC110988; PARK1	1.57507	8.30845	5.52609	1.75513e-06	0.00120642	4.95334
3450201	NM_015864.2	9750	FAM65B	Homo sapiens family with sequence similarity 65, member B (FAM65B), transcript variant 2, mRNA.	FAM65B; KIAA0386; DIFF48; DIFF40; PL48	1.28128	8.38253	4.16755	0.000144974	0.0307616	0.936627
2340626	NM_016020.1	51106	TFB1M	Homo sapiens transcription factor B1, mitochondrial (TFB1M), mRNA.	CGI75; mtTFB; CGI-75	1.08807	8.38722	4.00385	0.000240857	0.0413892	0.477028
150692	NM_134426.2	65010	SLC26A6	Homo sapiens solute carrier family 26, member 6 (SLC26A6), transcript variant 3, mRNA.	DKFZp586E1422	1.02724	8.39112	4.21634	0.00012445	0.0274819	1.07501
6400403	NM_170587.1	8601	RGS20	Homo sapiens regulator of G-protein signaling 20 (RGS20), transcript variant 1, mRNA.	ZGAP1; RGSZ1	1.32922	8.44029	4.15236	0.00015201	0.0319764	0.893681
3460424	NM_212469.1	1119	CHKA	Homo sapiens choline kinase alpha (CHKA), transcript variant 2, mRNA.	CHK; CKI	0.736967	8.49548	4.76243	2.17497e-05	0.00742273	2.66039
5490768	NM_201525.1	9289	GPR56	Homo sapiens G protein-coupled receptor 56 (GPR56), transcript variant 3, mRNA.	BFPP; DKFZp781L1398; TM7LN4; TM7XN1	2.39632	8.49883	9.06471	1.48778e-11	4.96514e-08	15.4304
4890241	NM_201524.1	9289	GPR56	Homo sapiens G protein-coupled receptor 56 (GPR56), transcript variant 2, mRNA.	BFPP; DKFZp781L1398; TM7LN4; TM7XN1	2.31688	8.52591	9.45818	4.33053e-12	2.25665e-08	16.508
7610730	NM_144658.3	139818	DOCK11	Homo sapiens dedicator of cytokinesis 11 (DOCK11), mRNA.	ZIZ2; bB128O4.1; FLJ43653; FLJ32122	0.875714	8.56594	3.99864	0.000244755	0.041577	0.46251
3940390	NM_001061.2	6916	TBXAS1	Homo sapiens thromboxane A synthase 1 (platelet, cytochrome P450, family 5, subfamily A) (TBXAS1), transcript variant TXS-I, mRNA.	TS; CYP5A1; TXS; TXAS; CYP5; THAS	1.54377	8.58984	8.84601	2.97763e-11	8.54807e-08	14.8215
4850519	NM_019030.2	54505	DHX29	Homo sapiens DEAH (Asp-Glu-Ala-His) box polypeptide 29 (DHX29), mRNA.	FLJ21492; DDX29	-0.535239	8.63666	-4.17902	0.00013987	0.0302039	0.969109
2120452	NM_001042467.1	79083	MLPH	Homo sapiens melanophilin (MLPH), transcript variant 2, mRNA.	SLAC2-A; MGC59733; MGC2771	1.13266	8.67217	4.002	0.000242237	0.0414804	0.471859
3370136	NM_032169.4	84129	ACAD11	Homo sapiens acyl-Coenzyme A dehydrogenase family, member 11 (ACAD11), mRNA.	FLJ12592; MGC150619	0.960902	8.71684	5.52656	1.75238e-06	0.00120642	4.95476
1850156	NM_194284.2	137075	CLDN23	Homo sapiens claudin 23 (CLDN23), mRNA.	CLDNL; hCG1646163	1.08142	8.83836	4.25683	0.00010959	0.024876	1.19034
2650193	NM_002999.2	6385	SDC4	Homo sapiens syndecan 4 (SDC4), mRNA.	MGC22217; SYND4	-1.06148	8.85186	-4.21305	0.000125736	0.0276411	1.06568
3710154	NM_001008539.2	6542	SLC7A2	Homo sapiens solute carrier family 7 (cationic amino acid transporter, y+ system), member 2 (SLC7A2), transcript variant 2, mRNA.	CAT-2; HCAT2; ATRC2	1.53204	8.97573	5.71922	9.2073e-07	0.000779509	5.54072
1570092	XM_940079.1	84617	TUBB6	PREDICTED: Homo sapiens tubulin, beta 6 (TUBB6), mRNA.		-1.2533	8.99219	-6.21686	1.73436e-07	0.000196842	7.0583
6250497	NM_012161.2	26234	FBXL5	Homo sapiens F-box and leucine-rich repeat protein 5 (FBXL5), transcript variant 1, mRNA.	FBL4; FLR1; FBL5	0.676253	8.99289	3.94477	0.000288769	0.0464918	0.313029
2570079	NM_139266.1	6772	STAT1	Homo sapiens signal transducer and activator of transcription 1, 91kDa (STAT1), transcript variant beta, mRNA.	ISGF-3; STAT91; DKFZp686B04100	0.84399	9.02381	6.08934	2.66177e-07	0.000282397	6.6693
5860187	NM_001037537.1	5264	PHYH	Homo sapiens phytanoyl-CoA 2-hydroxylase (PHYH), transcript variant 2, mRNA.	LN1; PAHX; LNAP1; PHYH1; RD	0.884573	9.0481	4.76728	2.14095e-05	0.00735809	2.67474
510132	XM_941861.1	650029	LOC650029	PREDICTED: Homo sapiens similar to RNA-binding protein 4 (RNA-binding motif protein 4) (Lark homolog) (Hlark) (RNA-binding motif protein 4a), transcript variant 1 (LOC650029), mRNA.		-0.798087	9.0651	-5.08018	7.6952e-06	0.00357666	3.60675
2490181	NM_004593.1	6434	SFRS10	Homo sapiens splicing factor, arginine/serine-rich 10 (transformer 2 homolog, Drosophila) (SFRS10), mRNA.	DKFZp686F18120; TRAN2B; TRA2B; Htra2-beta; TRA2-BETA; SRFS10	-0.660373	9.06901	-4.06954	0.000196636	0.0369092	0.660559
4010086	NM_013370.2	29948	OKL38	Homo sapiens pregnancy-induced growth inhibitor (OKL38), transcript variant 1, mRNA.	BDGI	1.78597	9.07647	5.46156	2.17612e-06	0.00147502	4.75751
3450280	NM_016274.4	51177	PLEKHO1	Homo sapiens pleckstrin homology domain containing, family O member 1 (PLEKHO1), mRNA.	CKIP-1; OC120; RP11-458I7.3	0.798947	9.10129	3.98227	0.000257387	0.0428712	0.417007
3460161	NM_013401.2	5866	RAB3IL1	Homo sapiens RAB3A interacting protein (rabin3)-like 1 (RAB3IL1), mRNA.	GRAB	0.896673	9.11293	3.99187	0.000249903	0.0420552	0.443688
4670575	NM_006410.3	10553	HTATIP2	Homo sapiens HIV-1 Tat interactive protein 2, 30kDa (HTATIP2), mRNA.	CC3; TIP30	0.767816	9.18654	4.27215	0.000104435	0.0240413	1.23405
7510719	NM_147686.1	10758	TRAF3IP2	Homo sapiens TRAF3 interacting protein 2 (TRAF3IP2), transcript variant 2, mRNA.	CIKS; C6orf5; MGC3581; DKFZP586G0522; C6orf6; C6orf4; ACT1	0.7763	9.21104	3.99784	0.000245357	0.041577	0.460287
60255	NM_018153.2	84168	ANTXR1	Homo sapiens anthrax toxin receptor 1 (ANTXR1), transcript variant 3, mRNA.	ATR; FLJ21776; FLJ11298; TEM8; FLJ10601	1.22387	9.21668	6.28261	1.39059e-07	0.000178592	7.25879
2320653	NM_018281.2	55268	ECHDC2	Homo sapiens enoyl Coenzyme A hydratase domain containing 2 (ECHDC2), mRNA.	FLJ10948	0.666457	9.23154	4.01612	0.000231922	0.0407141	0.511215
2710402	NM_015144.2	23174	ZCCHC14	Homo sapiens zinc finger, CCHC domain containing 14 (ZCCHC14), mRNA.	MGC126527; BDG29; BDG-29; MGC14139	0.858635	9.35047	4.29635	9.67654e-05	0.0224878	1.30327
5690639	NM_006329.2	10516	FBLN5	Homo sapiens fibulin 5 (FBLN5), mRNA.	DANCE; ARMD3; FLJ90059; UP50; EVEC	-1.05933	9.35317	-4.61662	3.48513e-05	0.0101241	2.23128
830019	NM_015869.4	5468	PPARG	Homo sapiens peroxisome proliferator-activated receptor gamma (PPARG), transcript variant 2, mRNA.	NR1C3; PPARG1; PPARG2	0.767097	9.39834	4.50539	4.98065e-05	0.0132825	1.90656
6770673	NM_003877.3	8835	SOCS2	Homo sapiens suppressor of cytokine signaling 2 (SOCS2), mRNA.	SSI2; Cish2; STATI2; SSI-2; SOCS-2; CIS2	0.962363	9.42512	5.64945	1.16267e-06	0.000898037	5.32834
5130458	NM_019030.2	54505	DHX29	Homo sapiens DEAH (Asp-Glu-Ala-His) box polypeptide 29 (DHX29), mRNA.	FLJ21492; DDX29	-0.682565	9.45729	-4.4125	6.69823e-05	0.0166175	1.63729
2120053	NM_000104.2	1545	CYP1B1	Homo sapiens cytochrome P450, family 1, subfamily B, polypeptide 1 (CYP1B1), mRNA.	GLC3A; CP1B	1.5058	9.46093	5.67644	1.06237e-06	0.000864113	5.41047
6510397	NM_025132.3	57728	WDR19	Homo sapiens WD repeat domain 19 (WDR19), mRNA.	PWDMP; KIAA1638; FLJ23127; ORF26	0.642505	9.50236	3.965	0.000271408	0.0442994	0.369062
5360243	NM_002213.3	3693	ITGB5	Homo sapiens integrin, beta 5 (ITGB5), mRNA. XM_944688 XM_944693	FLJ26658	0.830496	9.52198	4.56482	4.11681e-05	0.0114155	2.07976
6270037	NM_198679.1	2889	RAPGEF1	Homo sapiens Rap guanine nucleotide exchange factor (GEF) 1 (RAPGEF1), transcript variant 2, mRNA.	DKFZp781P1719; C3G; GRF2	0.876399	9.52868	5.25098	4.3787e-06	0.00230555	4.12049
7150059	NM_020799.2	57559	STAMBPL1	Homo sapiens STAM binding protein-like 1 (STAMBPL1), mRNA.	KIAA1373; bA399O19.2; FLJ31524; AMSH-LP; AMSH-FP; ALMalpha	0.946021	9.6502	3.96824	0.000268722	0.0441564	0.37805
2710129	NM_152783.3	728294	D2HGDH	Homo sapiens D-2-hydroxyglutarate dehydrogenase (D2HGDH), nuclear gene encoding mitochondrial protein, mRNA.	FLJ42195; MGC25181; D2HGD	0.548823	9.65073	3.96606	0.000270529	0.0442994	0.371994
7100639	NM_018948.2	54206	ERRFI1	Homo sapiens ERBB receptor feedback inhibitor 1 (ERRFI1), mRNA.	GENE-33; MIG-6; RALT; MIG6	-0.964245	9.65833	-3.91017	0.00032099	0.0490625	0.217475
840544	NM_002896.2	5936	RBM4	Homo sapiens RNA binding motif protein 4 (RBM4), mRNA.	ZCRB3A; ZCCHC21; RBM4A; LARK; MGC75138; DKFZp547K0918	-0.913169	9.70289	-4.68115	2.83004e-05	0.00885349	2.42074
6420392	NM_001014446.1	132299	OCIAD2	Homo sapiens OCIA domain containing 2 (OCIAD2), transcript variant 1, mRNA.	DKFZp686C03164; MGC45416	1.07299	9.79109	5.20617	5.07827e-06	0.00260733	3.98544
4220605	NM_005239.4	2114	ETS2	Homo sapiens v-ets erythroblastosis virus E26 oncogene homolog 2 (avian) (ETS2), mRNA.		1.22959	9.79999	4.59229	3.76901e-05	0.0106323	2.16005
1340039	NM_006287.4	7035	TFPI	Homo sapiens tissue factor pathway inhibitor (lipoprotein-associated coagulation inhibitor) (TFPI), transcript variant 1, mRNA.	TFI; LACI; EPI	0.952114	9.83833	4.6885	2.76361e-05	0.00870146	2.44236
4920129	NM_201430.1	10313	RTN3	Homo sapiens reticulon 3 (RTN3), transcript variant 4, mRNA.	NSPLII; NSPL2; ASYIP; HAP; RTN3-A1	-0.622531	9.88756	-3.91412	0.000317136	0.048824	0.228382
1510196	NM_001040443.1	51131	PHF11	Homo sapiens PHD finger protein 11 (PHF11), transcript variant 1, mRNA.	IGHER; IGEL; BCAP; NYREN34; NY-REN-34; RP11-185C18.3; IGER; APY	0.590348	9.89808	3.98418	0.000255887	0.0428712	0.422293
6560156	NM_004090.2	1845	DUSP3	Homo sapiens dual specificity phosphatase 3 (vaccinia virus phosphatase VH1-related) (DUSP3), mRNA.	VHR	0.740886	9.9588	3.93605	0.000296582	0.0474099	0.288908
2100608	NM_032795.1	84881	RPUSD4	Homo sapiens RNA pseudouridylate synthase domain containing 4 (RPUSD4), mRNA.	FLJ14494	0.492314	10.159	4.09252	0.000183115	0.0359055	0.725053
4810520	NM_025195.2	10221	TRIB1	Homo sapiens tribbles homolog 1 (Drosophila) (TRIB1), mRNA.	SKIP1; GIG2; C8FW	1.28234	10.1806	5.14261	6.26446e-06	0.00305725	3.79417
1690630	NM_153690.4	131583	FAM43A	Homo sapiens family with sequence similarity 43, member A (FAM43A), mRNA.	FLJ90022	1.56191	10.1885	5.09507	7.32714e-06	0.00343833	3.6514
2370132	NM_002546.3	4982	TNFRSF11B	Homo sapiens tumor necrosis factor receptor superfamily, member 11b (TNFRSF11B), mRNA.	MGC29565; OCIF; OPG; TR1	1.84123	10.1912	5.71096	9.46546e-07	0.000782954	5.51555
6760546	NM_015508.3	25976	TIPARP	Homo sapiens TCDD-inducible poly(ADP-ribose) polymerase (TIPARP), mRNA.	PARP-7; PARP-1; PARP7; DKFZP434J214; FLJ40466; DDF1; DKFZp686P1838; DKFZp686N0351	1.95773	10.2022	8.91441	2.39537e-11	7.30633e-08	15.0127
6420424	NM_006452.3	10606	PAICS	Homo sapiens phosphoribosylaminoimidazole carboxylase, phosphoribosylaminoimidazole succinocarboxamide synthetase (PAICS), transcript variant 2, mRNA.	MGC1343; MGC5024; PAIS; AIRC; ADE2; DKFZp781N1372; ADE2H1	-0.579656	10.3582	-4.48074	5.38902e-05	0.0141398	1.83492
7050543	NM_178012.3	347733	TUBB2B	Homo sapiens tubulin, beta 2B (TUBB2B), mRNA.	MGC8685; DKFZp566F223; bA506K6.1; RP11-506K6.1; TUBB-PARALOG	-0.998053	10.4075	-5.71739	9.26409e-07	0.000779509	5.53513
3710068	NM_173701.1	7453	WARS	Homo sapiens tryptophanyl-tRNA synthetase (WARS), transcript variant 2, mRNA.	IFI53; IFP53; GAMMA-2	-1.04672	10.6553	-4.06554	0.000199085	0.0372259	0.649353
2450201	NM_005845.2	10257	ABCC4	Homo sapiens ATP-binding cassette, sub-family C (CFTR/MRP), member 4 (ABCC4), mRNA.	MOATB; EST170205; MRP4; MOAT-B	1.32644	10.6782	7.6678	1.36328e-09	3.0242e-06	11.4286
6450440	NM_012212.2	22949	PTGR1	Homo sapiens prostaglandin reductase 1 (PTGR1), mRNA.	MGC34943	0.560609	10.7079	3.96223	0.000273724	0.044504	0.361381
730754	NM_002581.3	5069	PAPPA	Homo sapiens pregnancy-associated plasma protein A, pappalysin 1 (PAPPA), mRNA.	DIPLA1; IGFBP-4ase; ASBABP2; PAPPA1; PAPA; PAPP-A	1.26811	10.8015	3.92958	0.000302511	0.0476846	0.271028
380102	NM_018022.1	55092	TMEM51	Homo sapiens transmembrane protein 51 (TMEM51), mRNA.	FLJ10199; C1orf72	0.802065	10.9288	4.7121	2.56041e-05	0.00833037	2.51187
6420465	NM_031412.2	23710	GABARAPL1	Homo sapiens GABA(A) receptor-associated protein like 1 (GABARAPL1), mRNA.	ATG8L; APG8L; GEC1; ATG8	-0.903003	10.9606	-5.88651	5.25743e-07	0.00048411	6.05057
5080131	NM_145792.1	4257	MGST1	Homo sapiens microsomal glutathione S-transferase 1 (MGST1), transcript variant 1a, mRNA.	GST12; MGST-I; MGC14525; MGST	0.723979	11.0905	4.88958	1.43763e-05	0.00545721	3.0374
6270095	NM_015379.3	25798	BRI3	Homo sapiens brain protein I3 (BRI3), mRNA.	I3	0.717274	11.1454	4.08686	0.000186361	0.0360912	0.709141
4760338	NM_004358.3	994	CDC25B	Homo sapiens cell division cycle 25 homolog B (S. pombe) (CDC25B), transcript variant 2, mRNA.		0.79098	11.2101	4.44775	5.98729e-05	0.0153788	1.73924
6100468	NM_002522.2	4884	NPTX1	Homo sapiens neuronal pentraxin I (NPTX1), mRNA.	MGC105123; NP1; DKFZp686J2446	5.36563	11.3092	20.6509	5.15525e-24	2.51592e-19	37.7013
4260386	NM_145918.2	1514	CTSL1	Homo sapiens cathepsin L1 (CTSL1), transcript variant 2, mRNA.	MEP; CATL; FLJ31037; CTSL	0.900787	11.4175	4.65608	3.06877e-05	0.00936033	2.34704
4260139	NM_001628.2	231	AKR1B1	Homo sapiens aldo-keto reductase family 1, member B1 (aldose reductase) (AKR1B1), mRNA.	ALDR1; MGC1804; ALR2; AR; ADR	0.960838	11.418	7.51502	2.25895e-09	4.79321e-06	10.9764
6370397	NM_004078.1	1465	CSRP1	Homo sapiens cysteine and glycine-rich protein 1 (CSRP1), mRNA.	CRP; CRP1; DKFZp686M148; D1S181E; CSRP; CYRP	-0.999079	11.4383	-4.76021	2.1907e-05	0.00742449	2.65383
4150189	NM_001912.3	1514	CTSL1	Homo sapiens cathepsin L1 (CTSL1), transcript variant 1, mRNA.	MEP; CATL; FLJ31037; CTSL	0.997318	11.594	5.11922	6.76671e-06	0.00324788	3.7239
5360347	NM_000903.2	1728	NQO1	Homo sapiens NAD(P)H dehydrogenase, quinone 1 (NQO1), transcript variant 1, mRNA.	NMOR1; NMORI; DHQU; DIA4; DTD; QR1	1.60957	11.6246	9.07447	1.44261e-11	4.96514e-08	15.4574
2600059	NM_005471.3	10007	GNPDA1	Homo sapiens glucosamine-6-phosphate deaminase 1 (GNPDA1), mRNA.	KIAA0060; HLN; GPI; GNPI; GNPDA	1.01548	11.6548	5.16348	5.84753e-06	0.00294203	3.85692
2060088	NM_001287.3	1186	CLCN7	Homo sapiens chloride channel 7 (CLCN7), mRNA.	CLC-7; FLJ39644; OPTA2; FLJ46423; CLC7; FLJ26686	0.801441	11.6857	4.62211	3.42409e-05	0.0100063	2.24736
160242	NM_014059.2	28984	C13orf15	Homo sapiens chromosome 13 open reading frame 15 (C13orf15), mRNA.	bA157L14.2; MGC87338; RGC-32; KIAA0564; RGC32	0.86212	11.7022	4.08085	0.000189862	0.0363964	0.692293
4490577	NM_006009.2	7846	TUBA1A	Homo sapiens tubulin, alpha 1a (TUBA1A), mRNA.	LIS3; FLJ25113; TUBA3; B-ALPHA-1	-1.59313	11.7135	-5.34859	3.16814e-06	0.00199241	4.41534
2650379	NM_013372.5	26585	GREM1	Homo sapiens gremlin 1, cysteine knot superfamily, homolog (Xenopus laevis) (GREM1), mRNA.	DAND2; DRM; MGC126660; GREMLIN; PIG2; IHG-2; CKTSF1B1	1.72086	11.9076	7.28467	4.85249e-09	9.86733e-06	10.2901
4060333	NM_003377.3	7423	VEGFB	Homo sapiens vascular endothelial growth factor B (VEGFB), mRNA.	VRF; VEGFL	0.676461	11.9593	5.03069	9.05509e-06	0.00396422	3.45849
4260044	NM_003900.3	8878	SQSTM1	Homo sapiens sequestosome 1 (SQSTM1), mRNA.	OSIL; p62B; p60; ZIP3; PDB3; p62; A170	0.976711	11.9951	3.97765	0.00026107	0.0432845	0.404164
5360670	NM_002658.2	5328	PLAU	Homo sapiens plasminogen activator, urokinase (PLAU), mRNA.	UPA; URK; u-PA; ATF	0.993729	12.1631	5.31748	3.51269e-06	0.00209061	4.32128
3610259	NM_178014.2	203068	TUBB	Homo sapiens tubulin, beta (TUBB), mRNA.	M40; MGC16435; TUBB5; OK/SW-cl.56; MGC117247; TUBB1	-1.0777	12.2223	-4.44501	6.03975e-05	0.0154323	1.73131
6860202	NM_001064.1	7086	TKT	Homo sapiens transketolase (Wernicke-Korsakoff syndrome) (TKT), mRNA.	TKT1; FLJ34765	0.974668	12.2228	4.72723	2.43798e-05	0.00803924	2.55647
3800139	NM_000521.2	3074	HEXB	Homo sapiens hexosaminidase B (beta polypeptide) (HEXB), mRNA.	ENC-1AS	0.69986	12.3027	4.03449	0.000219148	0.0394652	0.562467
2000373	NM_002653.3	5307	PITX1	Homo sapiens paired-like homeodomain transcription factor 1 (PITX1), mRNA.	POTX; PTX1; BFT	0.978758	12.6767	4.82972	1.74754e-05	0.00636455	2.85962
3830131	NM_032704.2	84790	TUBA1C	Homo sapiens tubulin, alpha 1c (TUBA1C), mRNA.	MGC14580; TUBA6; bcm948; MGC10851	-1.26064	12.7036	-5.32813	3.39074e-06	0.00206848	4.35347
6200402	NM_005946.2	4489	MT1A	Homo sapiens metallothionein 1A (MT1A), mRNA.	MTC; MT1; MGC32848; MT1S	1.13347	12.9573	3.98313	0.000256708	0.0428712	0.419395
20446	NM_005194.2	1051	CEBPB	Homo sapiens CCAAT/enhancer binding protein (C/EBP), beta (CEBPB), mRNA.	CRP2; LAP; IL6DBP; C/EBP-beta; TCF5; NF-IL6; MGC32080	1.10736	13.0312	4.87648	1.50045e-05	0.0055898	2.99845
6480059	NM_001613.1	59	ACTA2	Homo sapiens actin, alpha 2, smooth muscle, aorta (ACTA2), mRNA.	ACTSA	-0.794862	13.2151	-4.33402	8.59127e-05	0.0204539	1.41124
3940446	NM_003329.2	7295	TXN	Homo sapiens thioredoxin (TXN), mRNA.	DKFZp686B1993; TRX; MGC61975	0.785378	13.437	4.63672	3.26651e-05	0.00977968	2.29022

## Sheet: Ostrava-Bartovice_60
Array_Address_Id	RefSeq_ID	Entrez_Gene_ID	Symbol	Definition	Synonyms	logFC	AveExpr	t	P.Value	adj.P.Val	B
4050382	NM_138357.1	90550	CCDC109A	Homo sapiens coiled-coil domain containing 109A (CCDC109A), mRNA.	C10orf42; FLJ46135	-0.596675	7.16567	-3.20799	0.00251878	0.049996	-1.86623
1710278	NM_004359.1	997	CDC34	Homo sapiens cell division cycle 34 homolog (S. cerevisiae) (CDC34), mRNA.	UBE2R1; UBC3; E2-CDC34	0.823966	8.62355	3.20799	0.00251878	0.049996	-1.86623
2940044	NM_030969.2	81853	TMEM14B	Homo sapiens transmembrane protein 14B (TMEM14B), mRNA.	MGC1223	-0.695085	8.85918	-3.20828	0.0025167	0.049996	-1.86547
6520280	NM_023926.3	65982	ZSCAN18	Homo sapiens zinc finger and SCAN domain containing 18 (ZSCAN18), mRNA.	ZNF447; DKFZp586B1122; FLJ44152; MGC2427; MGC8682; MGC4074; FLJ12895	0.509201	10.1504	3.20794	0.00251911	0.049996	-1.86635
2510731	NM_018233.3	55239	OGFOD1	Homo sapiens 2-oxoglutarate and iron-dependent oxygenase domain containing 1 (OGFOD1), mRNA.	KIAA1612; TPA1; FLJ10826	-0.610479	7.91652	-3.20874	0.00251351	0.0499865	-1.86431
4290598	NM_007214.3	11231	SEC63	Homo sapiens SEC63 homolog (S. cerevisiae) (SEC63), mRNA.	SEC63L; PRO2507; ERdj2	-1.3131	4.01204	-3.20957	0.00250767	0.0499345	-1.86217
780070	NM_024052.4	79018	C17orf39	Homo sapiens chromosome 17 open reading frame 39 (C17orf39), mRNA.	MGC3048	0.684128	7.17517	3.20939	0.00250891	0.0499345	-1.86263
6450154	NM_002340.3	4047	LSS	Homo sapiens lanosterol synthase (2,3-oxidosqualene-lanosterol cyclase) (LSS), transcript variant 1, mRNA.	OSC	-0.682613	9.28163	-3.20925	0.00250987	0.0499345	-1.86298
6270670	NM_005896.2	3417	IDH1	Homo sapiens isocitrate dehydrogenase 1 (NADP+), soluble (IDH1), mRNA.	PICD; IDH; IDP	-0.559998	10.1844	-3.20939	0.00250895	0.0499345	-1.86264
620168	NM_178270.1	115201	ATG4A	Homo sapiens ATG4 autophagy related 4 homolog A (S. cerevisiae) (ATG4A), transcript variant 2, mRNA.	APG4A; AUTL2	-0.978028	6.63135	-3.20991	0.00250528	0.0499245	-1.8613
1430170	NM_006682.1	10875	FGL2	Homo sapiens fibrinogen-like 2 (FGL2), mRNA.	pT49; T49	-1.3382	8.25133	-3.21022	0.00250312	0.0499019	-1.86051
6900725	NM_001357.3	1660	DHX9	Homo sapiens DEAH (Asp-Glu-Ala-His) box polypeptide 9 (DHX9), mRNA.	NDH II; LKP; NDHII; DDX9; RHA	-0.789425	7.4555	-3.21049	0.00250119	0.0498839	-1.8598
3130746	NM_145305.1	203427	SLC25A43	Homo sapiens solute carrier family 25, member 43 (SLC25A43), mRNA.		-1.07703	4.40917	-3.21081	0.00249893	0.0498813	-1.85896
6560465	NM_133459.1	147372	CCBE1	Homo sapiens collagen and calcium binding EGF domains 1 (CCBE1), mRNA.	FLJ30681; MGC50861	-1.11164	5.55228	-3.21065	0.00250004	0.0498813	-1.85937
4780612	NM_030930.2	81622	UNC93B1	Homo sapiens unc-93 homolog B1 (C. elegans) (UNC93B1), mRNA.	UNC93B; UNC93; MGC126617	0.792368	7.38225	3.21085	0.00249868	0.0498813	-1.85887
2120224	NM_033121.1	88455	ANKRD13A	Homo sapiens ankyrin repeat domain 13A (ANKRD13A), mRNA.	ANKRD13; NY-REN-25	-0.702946	9.99856	-3.21089	0.00249842	0.0498813	-1.85878
3190133	NR_002205.1	2504	FTHL12	Homo sapiens ferritin, heavy polypeptide-like 12 (FTHL12) on chromosome 9.		0.859333	10.595	3.21067	0.00249997	0.0498813	-1.85935
4830255	NM_001935.3	1803	DPP4	Homo sapiens dipeptidyl-peptidase 4 (CD26, adenosine deaminase complexing protein 2) (DPP4), mRNA.	CD26; DPPIV; ADABP; ADCP2; TP103	1.12232	5.5996	3.21175	0.0024924	0.0498306	-1.85656
60452	NM_015973.3	51083	GAL	Homo sapiens galanin prepropeptide (GAL), mRNA.	GALN; GMAP; GLNN; MGC40167	-1.13722	7.45426	-3.21186	0.00249158	0.0498306	-1.85626
6900731	NM_030634.2	80818	ZNF436	Homo sapiens zinc finger protein 436 (ZNF436), transcript variant 2, mRNA.	ZNF; KIAA1710; Zfp46	-1.45133	4.96514	-3.21206	0.00249024	0.0498283	-1.85577
940500	NM_012130.2	23562	CLDN14	Homo sapiens claudin 14 (CLDN14), transcript variant 2, mRNA.	DFNB29	-1.21368	5.33871	-3.21426	0.00247493	0.0496584	-1.8501
1990053	NM_005035.3	5442	POLRMT	Homo sapiens polymerase (RNA) mitochondrial (DNA directed) (POLRMT), nuclear gene encoding mitochondrial protein, mRNA.	MTRPOL; APOLMT; h-mtRPOL	0.636304	8.00052	3.2141	0.002476	0.0496584	-1.8505
1710014	NM_147187.1	8795	TNFRSF10B	Homo sapiens tumor necrosis factor receptor superfamily, member 10b (TNFRSF10B), transcript variant 2, mRNA.	KILLER/DR5; TRICK2; TRAILR2; TRICK2A; KILLER; TRICKB; ZTNFR9; TRAIL-R2; DR5; TRICK2B; CD262	1.04398	4.79314	3.21605	0.00246251	0.0494524	-1.84548
6100196	NM_138783.2	115950	ZNF653	Homo sapiens zinc finger protein 653 (ZNF653), mRNA.	ZIP67; E430039K05Rik	0.868016	7.22228	3.21593	0.00246335	0.0494524	-1.84579
5050735	NM_024956.3	80021	TMEM62	Homo sapiens transmembrane protein 62 (TMEM62), mRNA.	FLJ23375	0.753286	6.69869	3.21635	0.00246046	0.049435	-1.84471
4260019	NM_016645.2	51335	NGRN	Homo sapiens neugrin, neurite outgrowth associated (NGRN), transcript variant 1, mRNA.	NEUGRIN; DSC92	-0.498055	11.8641	-3.2165	0.00245944	0.049435	-1.84433
6900086	NM_006988.3	9510	ADAMTS1	Homo sapiens ADAM metallopeptidase with thrombospondin type 1 motif, 1 (ADAMTS1), mRNA.	KIAA1346; C3-C5; METH1	1.31149	8.14098	3.21803	0.0024489	0.0493161	-1.84038
5360411	NM_016586.1	51562	MBIP	Homo sapiens MAP3K12 binding inhibitory protein 1 (MBIP), mRNA.		-0.843184	6.73126	-3.21875	0.00244397	0.0492457	-1.83853
610341	NM_100486.1	51322	WAC	Homo sapiens WW domain containing adaptor with coiled-coil (WAC), transcript variant 3, mRNA.	bA48B24; MGC10753; BM-016; Wwp4; PRO1741; bA48B24.1	0.701096	9.11905	3.21893	0.00244267	0.0492432	-1.83804
3710196	NM_013993.2	780	DDR1	Homo sapiens discoidin domain receptor tyrosine kinase 1 (DDR1), transcript variant 1, mRNA.	TRKE; EDDR1; CD167; NEP; PTK3A; PTK3; DDR; CAK; NTRK4; RTK6; MCK10	0.549517	8.01208	3.2202	0.00243399	0.0491778	-1.83477
6650288	NM_014704.2	9731	KIAA0562	Homo sapiens KIAA0562 (KIAA0562), mRNA.	RP1-286D6.4; GlyBP	0.654754	7.91856	3.22059	0.00243132	0.0491531	-1.83376
6980497	NM_002105.2	3014	H2AFX	Homo sapiens H2A histone family, member X (H2AFX), mRNA.	H2AX; H2A.X; H2A/X	-1.50495	5.19948	-3.22119	0.00242725	0.0490911	-1.83222
1190035	NM_017829.5	27440	CECR5	Homo sapiens cat eye syndrome chromosome region, candidate 5 (CECR5), transcript variant 1, mRNA.		0.789704	5.32539	3.22139	0.00242587	0.0490836	-1.8317
5820204	NM_001020825.1	2908	NR3C1	Homo sapiens nuclear receptor subfamily 3, group C, member 1 (glucocorticoid receptor) (NR3C1), transcript variant 6, mRNA.	GCCR; GRL; GCR; GR	0.69541	5.34755	3.22218	0.0024205	0.0489952	-1.82966
4070195	NM_002814.2	5716	PSMD10	Homo sapiens proteasome (prosome, macropain) 26S subunit, non-ATPase, 10 (PSMD10), transcript variant 1, mRNA.	p28; dJ889N15.2	-0.438411	10.4907	-3.22295	0.00241532	0.0489513	-1.82769
20044	XR_016703.1	644743	LOC644743	PREDICTED: Homo sapiens hypothetical LOC644743 (LOC644743), mRNA.		-0.958954	5.83111	-3.22349	0.00241161	0.0488964	-1.82628
6290735	NM_004443.3	2049	EPHB3	Homo sapiens EPH receptor B3 (EPHB3), mRNA.	TYRO6; ETK2; HEK2	-1.43465	4.24972	-3.2248	0.00240276	0.0487575	-1.8229
2070470	NM_030806.3	81563	C1orf21	Homo sapiens chromosome 1 open reading frame 21 (C1orf21), mRNA.	PIG13	-1.30887	4.80373	-3.22597	0.00239491	0.0486185	-1.81989
2190538	NM_021830.3	56652	C10orf2	Homo sapiens chromosome 10 open reading frame 2 (C10orf2), mRNA.	C10orf2; TWINL; PEO1; PEO; FLJ21832; PEOA3; SANDO	1.50601	4.924	3.22731	0.0023859	0.0484558	-1.81643
2600072	NM_032515.3	666	BOK	Homo sapiens BCL2-related ovarian killer (BOK), mRNA.	MGC4631; BOKL; BCL2L9	-0.623235	7.39052	-3.23106	0.00236091	0.0479882	-1.80675
6400630	NM_016256.2	51172	NAGPA	Homo sapiens N-acetylglucosamine-1-phosphodiester alpha-N-acetylglucosaminidase (NAGPA), mRNA.	UCE; APAA	0.483577	8.06075	3.23107	0.00236084	0.0479882	-1.80672
5690270	NM_003979.3	9052	GPRC5A	Homo sapiens G protein-coupled receptor, family C, group 5, member A (GPRC5A), mRNA.	RAIG1; RAI3; GPCR5A	-1.18552	4.06739	-3.2325	0.00235136	0.0478538	-1.80302
2900451	NM_001531.1	3140	MR1	Homo sapiens major histocompatibility complex, class I-related (MR1), mRNA.	HLALS	-1.23981	4.20632	-3.23277	0.00234955	0.0478538	-1.80231
4210102	NM_001031703.2	54859	TMEM103	Homo sapiens transmembrane protein 103 (TMEM103), mRNA.	FLJ20211	-0.533796	8.50144	-3.23278	0.00234951	0.0478538	-1.8023
5820608	NM_015168.1	23211	ZC3H4	Homo sapiens zinc finger CCCH-type containing 4 (ZC3H4), mRNA.	C19orf7; KIAA1064	-0.51014	8.65823	-3.23252	0.00235121	0.0478538	-1.80296
3890563	NM_013995.1	3920	LAMP2	Homo sapiens lysosomal-associated membrane protein 2 (LAMP2), transcript variant LAMP2B, mRNA.	CD107b; LAMP-2C; LAMPB	0.521734	9.80222	3.2328	0.00234936	0.0478538	-1.80224
5090307	NM_153362.1	167681	PRSS35	Homo sapiens protease, serine, 35 (PRSS35), mRNA.	dJ223E3.1; MGC46520; C6orf158	-1.93339	4.47464	-3.23374	0.00234316	0.0477865	-1.79981
7380136	NM_004330.1	663	BNIP2	Homo sapiens BCL2/adenovirus E1B 19kDa interacting protein 2 (BNIP2), mRNA.	BNIP-2; NIP2	0.569501	8.99473	3.23396	0.00234172	0.0477771	-1.79924
2320368	NM_177433.1	10916	MAGED2	Homo sapiens melanoma antigen family D, 2 (MAGED2), transcript variant 2, mRNA.	MAGE-D2; MGC8386; MAGED; JCL-1; BCG1; 11B6; HCA10	1.56233	4.82621	3.23507	0.00233443	0.0476544	-1.79638
1580053	NR_003659.1	374666	FAM39DP	Homo sapiens family with sequence similarity 39, member D pseudogene (FAM39DP) on chromosome 15.	FLJ25222	0.742717	7.35529	3.23502	0.00233473	0.0476544	-1.79649
5310615	NM_014252.1	10166	SLC25A15	Homo sapiens solute carrier family 25 (mitochondrial carrier; ornithine transporter) member 15 (SLC25A15), nuclear gene encoding mitochondrial protein, mRNA.	D13S327; ORNT1; HHH	0.591455	7.07178	3.23558	0.00233109	0.04762	-1.79506
1980202	NM_001002259.1	65981	CAPRIN2	Homo sapiens caprin family member 2 (CAPRIN2), transcript variant 1, mRNA.	MGC134848; FLJ22569; EEG1; MGC102894; MGC134847; FLJ11391; caprin-2; C1QDC1; EEG-1	0.951864	6.86295	3.23698	0.00232194	0.047453	-1.79144
870379	NM_182491.1	90637	ZFAND2A	Homo sapiens zinc finger, AN1-type domain 2A (ZFAND2A), mRNA.	AIRAP	0.941708	8.44527	3.23784	0.00231634	0.0473782	-1.78922
4570735	NM_031920.2	83857	ARG99	Homo sapiens ARG99 protein (ARG99), transcript variant 1, mRNA.	OLF	1.55131	4.02225	3.23822	0.00231382	0.0473465	-1.78822
2360196	NM_001380.3	1793	DOCK1	Homo sapiens dedicator of cytokinesis 1 (DOCK1), mRNA.	ced5; DOCK180	-0.958832	9.27804	-3.24011	0.00230155	0.0471349	-1.78333
510520	NM_021226.2	58504	ARHGAP22	Homo sapiens Rho GTPase activating protein 22 (ARHGAP22), mRNA.	RhoGAP2	1.0058	7.60186	3.24028	0.00230045	0.0471337	-1.78289
6900053	NM_003621.1	8495	PPFIBP2	Homo sapiens PTPRF interacting protein, binding protein 2 (liprin beta 2) (PPFIBP2), mRNA.	Cclp1; MGC42541; DKFZp781K06126	-1.00018	6.15752	-3.24247	0.00228631	0.0469032	-1.77722
4210750	NM_020151.2	56910	STARD7	Homo sapiens START domain containing 7 (STARD7), transcript variant 1, mRNA.	GTT1	-0.5397	11.0588	-3.24246	0.00228639	0.0469032	-1.77725
3130619	NM_173677.1	285962	FLJ40852	Homo sapiens hypothetical protein FLJ40852 (FLJ40852), mRNA.		-1.16585	4.37014	-3.24331	0.00228091	0.0468499	-1.77505
4220168	NM_001024074.1	3176	HNMT	Homo sapiens histamine N-methyltransferase (HNMT), transcript variant 2, mRNA.	HMT; HNMT-S2; HNMT-S1	-1.06569	5.53748	-3.24402	0.00227633	0.0467755	-1.7732
1010195	NM_001079863.1	1622	DBI	Homo sapiens diazepam binding inhibitor (GABA receptor modulator, acyl-Coenzyme A binding protein) (DBI), transcript variant 2, mRNA.	MGC70414; ACBD1; CCK-RP; EP; ACBP	-0.644806	11.1476	-3.24447	0.0022735	0.046737	-1.77205
3370136	NM_032169.4	84129	ACAD11	Homo sapiens acyl-Coenzyme A dehydrogenase family, member 11 (ACAD11), mRNA.	FLJ12592; MGC150619	0.564168	8.71684	3.24477	0.00227156	0.0467169	-1.77127
3180672	NM_004862.2	9516	LITAF	Homo sapiens lipopolysaccharide-induced TNF factor (LITAF), mRNA.	MGC125274; MGC116701; CMT1C; MGC116700; SIMPLE; TP53I7; FLJ38636; PIG7; MGC125276; MGC116698; MGC125275	0.732826	11.8751	3.24492	0.00227059	0.0467166	-1.77088
1850360	NM_003732.2	8637	EIF4EBP3	Homo sapiens eukaryotic translation initiation factor 4E binding protein 3 (EIF4EBP3), mRNA.	4E-BP3	1.36335	5.05059	3.24571	0.00226558	0.0466471	-1.76884
2570187	NM_001099437.1	90075	ZNF30	Homo sapiens zinc finger protein 30 (ZNF30), transcript variant 2, mRNA.	KOX28; FLJ20562; DKFZp686N19164	-0.925716	5.9353	-3.2456	0.00226626	0.0466471	-1.76912
4480341	NM_014762.3	1718	DHCR24	Homo sapiens 24-dehydrocholesterol reductase (DHCR24), mRNA.	Nbla03646; seladin-1; SELADIN1; KIAA0018	-2.29667	4.63032	-3.2469	0.00225794	0.0465341	-1.76574
4760692	NM_152379.2	128061	C1orf131	Homo sapiens chromosome 1 open reading frame 131 (C1orf131), mRNA.	DKFZp547B1713	-0.631567	8.12193	-3.24768	0.00225298	0.0464522	-1.76371
1580356	NM_006858.2	11018	TMED1	Homo sapiens transmembrane emp24 protein transport domain containing 1 (TMED1), mRNA.	Il1rl1l; MGC1270; IL1RL1LG; ST2L	1.07035	8.24543	3.24844	0.00224817	0.0463726	-1.76175
6590324	NM_030783.1	81490	PTDSS2	Homo sapiens phosphatidylserine synthase 2 (PTDSS2), mRNA.	PSS2	0.845579	7.62157	3.24977	0.00223977	0.0462384	-1.7583
6940554	NM_025082.1	80152	C16orf56	Homo sapiens chromosome 16 open reading frame 56 (C16orf56), mRNA.	FLJ13111	-0.551267	7.62411	-3.25	0.0022383	0.0462276	-1.7577
6040037	NM_033331.2	8555	CDC14B	Homo sapiens CDC14 cell division cycle 14 homolog B (S. cerevisiae) (CDC14B), transcript variant 2, mRNA.	CDC14B3; hCDC14B; Cdc14B1; Cdc14B2	0.509602	8.38286	3.25145	0.00222923	0.0461056	-1.75396
520575	NM_020186.1	57001	ACN9	Homo sapiens ACN9 homolog (S. cerevisiae) (ACN9), mRNA.	DC11	-1.22934	5.71791	-3.25297	0.00221969	0.0459684	-1.75002
6770411	NM_145754.2	90990	KIFC2	Homo sapiens kinesin family member C2 (KIFC2), mRNA.		1.81961	5.72773	3.25312	0.00221872	0.0459684	-1.74961
6580541	NM_015054.1	23074	UHRF1BP1L	Homo sapiens UHRF1 binding protein 1-like (UHRF1BP1L), transcript variant 1, mRNA.	KIAA0701	1.79828	5.8305	3.25307	0.00221903	0.0459684	-1.74974
2810296	NM_000709.2	593	BCKDHA	Homo sapiens branched chain keto acid dehydrogenase E1, alpha polypeptide (BCKDHA), mRNA.	FLJ45695; MSUD1; MSU	0.679549	8.80207	3.25279	0.0022208	0.0459684	-1.75047
360114	NM_206833.2	404217	CTXN1	Homo sapiens cortexin 1 (CTXN1), mRNA.	CTXN; FLJ25968	-0.648036	10.5656	-3.25275	0.00222104	0.0459684	-1.75057
4230053	NM_022078.1	63906	GPATCH3	Homo sapiens G patch domain containing 3 (GPATCH3), mRNA.	FLJ12455; GPATC3; DKFZp686E0221	0.923637	6.25812	3.25506	0.00220661	0.0457667	-1.74457
830424	NM_007271.2	11329	STK38	Homo sapiens serine/threonine kinase 38 (STK38), mRNA.	NDR1; NDR	-0.615007	9.16673	-3.25565	0.00220296	0.0457104	-1.74305
1430497	NM_004999.3	4646	MYO6	Homo sapiens myosin VI (MYO6), mRNA.	KIAA0389; DFNA22; DFNB37	0.932082	6.59767	3.256	0.00220076	0.0456842	-1.74213
5700431	NM_145294.4	197335	WDR90	Homo sapiens WD repeat domain 90 (WDR90), mRNA.	KIAA1924; C16orf17; C16orf15; FLJ36483; FLJ44660; C16orf16	1.24836	5.53357	3.25797	0.00218859	0.0455257	-1.73703
7320437	NM_006052.1	10311	DSCR3	Homo sapiens Down syndrome critical region gene 3 (DSCR3), mRNA.	DCRA; MGC117385; DSCRA	0.545543	8.94502	3.25754	0.00219126	0.0455257	-1.73815
1190364	NM_003507.1	8324	FZD7	Homo sapiens frizzled homolog 7 (Drosophila) (FZD7), mRNA.	FzE3	-0.721626	9.77833	-3.25766	0.00219048	0.0455257	-1.73783
4490709	NM_001042459.1	11259	FILIP1L	Homo sapiens filamin A interacting protein 1-like (FILIP1L), transcript variant 3, mRNA.	DOC-1; GIP90; DOC1	-1.53304	9.19344	-3.25874	0.00218382	0.0454485	-1.73502
630110	NM_000456.2	6821	SUOX	Homo sapiens sulfite oxidase (SUOX), nuclear gene encoding mitochondrial protein, transcript variant 1, mRNA.		-0.867066	8.59868	-3.25906	0.00218186	0.0454271	-1.73419
5290465	NM_033339.3	840	CASP7	Homo sapiens caspase 7, apoptosis-related cysteine peptidase (CASP7), transcript variant gamma, mRNA.	ICE-LAP3; CMH-1; MCH3	-0.550133	7.05561	-3.2603	0.00217424	0.0453072	-1.73098
380019	NM_145244.2	115265	DDIT4L	Homo sapiens DNA-damage-inducible transcript 4-like (DDIT4L), mRNA.	Rtp801L; REDD2	1.42708	7.18021	3.26133	0.00216792	0.0451949	-1.7283
1440408	NM_181702.1	2669	GEM	Homo sapiens GTP binding protein overexpressed in skeletal muscle (GEM), transcript variant 2, mRNA.	KIR; MGC26294	1.43481	9.00627	3.26295	0.00215804	0.0450081	-1.72409
5310014	NM_001008737.1	401052	LOC401052	Homo sapiens hypothetical LOC401052 (LOC401052), mRNA.		-0.804289	5.64859	-3.26373	0.00215327	0.0449554	-1.72206
5490240	NM_181509.1	84557	MAP1LC3A	Homo sapiens microtubule-associated protein 1 light chain 3 alpha (MAP1LC3A), transcript variant 2, mRNA.	MAP1ALC3; MAP1BLC3	-0.541564	11.1079	-3.26367	0.00215367	0.0449554	-1.72223
6650612	NM_019009.2	54472	TOLLIP	Homo sapiens toll interacting protein (TOLLIP), mRNA.	IL-1RAcPIP; FLJ33531	0.629965	7.77404	3.26488	0.0021463	0.0448783	-1.71907
3290242	NM_015200.1	23244	PDS5A	Homo sapiens PDS5, regulator of cohesion maintenance, homolog A (S. cerevisiae) (PDS5A), mRNA.	MGC161503; KIAA0648; FLJ41012; MGC131948; SCC-112; PIG54; DKFZp686B19246	0.561562	7.48982	3.2655	0.00214257	0.0448194	-1.71747
2030228	NM_004849.1	9474	ATG5	Homo sapiens ATG5 autophagy related 5 homolog (S. cerevisiae) (ATG5), mRNA.	ASP; APG5; hAPG5; APG5L	-0.722613	5.92931	-3.26597	0.00213968	0.0447973	-1.71622
4260243	NM_004225.2	9258	MFHAS1	Homo sapiens malignant fibrous histiocytoma amplified sequence 1 (MFHAS1), mRNA.	MASL1; FLJ23354	1.86361	4.68436	3.26626	0.00213792	0.0447799	-1.71547
3870484	NM_033631.2	7798	LUZP1	Homo sapiens leucine zipper protein 1 (LUZP1), mRNA.	KIAA0601; LUZP; FLJ35697	-0.825769	9.88212	-3.26792	0.00212794	0.0445899	-1.71116
6860377	NM_004417.2	1843	DUSP1	Homo sapiens dual specificity phosphatase 1 (DUSP1), mRNA.	HVH1; MKP1; MKP-1; PTPN10; CL100	1.91766	10.433	3.26819	0.00212633	0.0445754	-1.71047
6650575	NM_130473.1	8567	MADD	Homo sapiens MAP-kinase activating death domain (MADD), transcript variant 5, mRNA.	IG20; DENN; KIAA0358; RAB3GEP	0.823945	5.84444	3.26864	0.00212364	0.0445571	-1.7093
1300326	NM_000459.1	7010	TEK	Homo sapiens TEK tyrosine kinase, endothelial (venous malformations, multiple cutaneous and mucosal) (TEK), mRNA.	TIE2; TIE-2; CD202B; VMCM1; VMCM	-0.816709	9.63982	-3.2697	0.00211729	0.044443	-1.70654
6330754	NM_017582.5	55585	UBE2Q1	Homo sapiens ubiquitin-conjugating enzyme E2Q (putative) 1 (UBE2Q1), mRNA.	NICE-5; PRO3094; UBE2Q	-0.68882	7.55397	-3.26991	0.002116	0.044435	-1.70598
6350446	NM_004089.3	1831	TSC22D3	Homo sapiens TSC22 domain family, member 3 (TSC22D3), transcript variant 2, mRNA.	hDIP; DIP; DKFZp313A1123; DSIPI; TSC-22R; GILZ	-0.71363	7.59266	-3.27041	0.00211303	0.0443919	-1.70469
3930053	NM_001303.2	1352	COX10	Homo sapiens COX10 homolog, cytochrome c oxidase assembly protein, heme A: farnesyltransferase (yeast) (COX10), nuclear gene encoding mitochondrial protein, mRNA.		0.77788	8.7595	3.27084	0.00211047	0.0443763	-1.70357
10435	NM_001001660.2	144363	LYRM5	Homo sapiens LYR motif containing 5 (LYRM5), mRNA.		-0.626717	8.51186	-3.27142	0.00210697	0.0443217	-1.70204
2030438	NM_020944.2	57704	GBA2	Homo sapiens glucosidase, beta (bile acid) 2 (GBA2), mRNA.	AD035; KIAA1605; MGC16895; DKFZp762K054	0.805452	6.38479	3.27176	0.00210494	0.0442982	-1.70116
3780681	NM_001025100.1	4155	MBP	Homo sapiens myelin basic protein (MBP), transcript variant 8, mRNA.	MGC99675	2.19033	5.8361	3.27193	0.00210394	0.0442961	-1.70072
6760719	NM_007046.1	11117	EMILIN1	Homo sapiens elastin microfibril interfacer 1 (EMILIN1), mRNA.	EMILIN-1; EMILIN; gp115; DKFZP586M121	-0.882399	9.24421	-3.27207	0.00210315	0.0442961	-1.70037
3890398	NM_012478.3	23558	WBP2	Homo sapiens WW domain binding protein 2 (WBP2), mRNA.	MGC18269; WBP-2	0.643699	12.1786	3.272	0.00210352	0.0442961	-1.70053
7560719	NM_004161.3	5861	RAB1A	Homo sapiens RAB1A, member RAS oncogene family (RAB1A), mRNA.	RAB1; DKFZP564B163; YPT1	-0.777494	7.66264	-3.27258	0.00210012	0.044273	-1.69904
5570519	XM_001132317.1	401397	LOC401397	PREDICTED: Homo sapiens hypothetical LOC401397 (LOC401397), mRNA.		-0.550149	10.1622	-3.27266	0.00209959	0.044273	-1.69881
5700504	NM_003257.3	7082	TJP1	Homo sapiens tight junction protein 1 (zona occludens 1) (TJP1), transcript variant 1, mRNA.	MGC133289; DKFZp686M05161; ZO-1	-0.583428	9.84447	-3.27329	0.00209589	0.0442221	-1.69719
7550768	NM_013387.3	29796	UCRC	Homo sapiens ubiquinol-cytochrome c reductase complex (7.2 kD) (UCRC), transcript variant 1, mRNA.	HSPC151; HSPC051; HSPC119	-0.673562	7.49189	-3.27348	0.00209477	0.0442176	-1.6967
3870707	NR_003578.1	79986	ZNF702P	Homo sapiens zinc finger protein 702 pseudogene (ZNF702P), non-coding RNA.	FLJ12985	-1.58638	5.05251	-3.27401	0.00209164	0.0441893	-1.69532
1570273	NM_015277.3	23327	NEDD4L	Homo sapiens neural precursor cell expressed, developmentally down-regulated 4-like (NEDD4L), mRNA.	FLJ33870; KIAA0439; RSP5; hNedd4-2	-1.25061	7.27126	-3.27428	0.00209002	0.0441747	-1.69461
1820739	NM_012119.3	23552	CCRK	Homo sapiens cell cycle related kinase (CCRK), transcript variant 2, mRNA.	p42; CDCH	0.726454	7.1406	3.27675	0.00207546	0.0439049	-1.68816
4610431	NM_001615.3	72	ACTG2	Homo sapiens actin, gamma 2, smooth muscle, enteric (ACTG2), mRNA.	ACTA3; ACTSG; ACTL3; ACTE; ACT	-0.856759	12.5709	-3.27709	0.00207347	0.0438819	-1.68728
650300	NM_024098.1	79080	CCDC86	Homo sapiens coiled-coil domain containing 86 (CCDC86), mRNA.	FLJ22321; MGC2574	0.74414	8.63874	3.27784	0.00206905	0.0438073	-1.68532
1340193	NM_138615.1	22907	DHX30	Homo sapiens DEAH (Asp-Glu-Ala-His) box polypeptide 30 (DHX30), transcript variant 1, mRNA.	KIAA0890; FLJ11214; Ret-CoR; DDX30	0.491487	9.08921	3.27885	0.00206314	0.0437012	-1.68268
7560673	NM_000269.2	4830	NME1	Homo sapiens non-metastatic cells 1, protein (NM23A) expressed in (NME1), transcript variant 2, mRNA.	NDPKA; NM23-H1; NDPK-A; NM23; AWD; GAAD	-0.851994	6.2901	-3.27904	0.00206204	0.0436968	-1.68219
6960215	NM_004910.1	9600	PITPNM1	Homo sapiens phosphatidylinositol transfer protein, membrane-associated 1 (PITPNM1), mRNA.	NIR2; PITPNM; RDGBA1; FLJ44997; RDGB1; RDGB; Rd9; DRES9	0.673893	8.67028	3.27929	0.00206061	0.0436854	-1.68155
5360736	NM_014282.1	22927	HABP4	Homo sapiens hyaluronan binding protein 4 (HABP4), mRNA.	SERBP1L; IHABP4; MGC825; Ki-1/57	0.792591	7.378	3.28123	0.00204931	0.0434649	-1.67649
7050131	NM_001690.2	523	ATP6V1A	Homo sapiens ATPase, H+ transporting, lysosomal 70kDa, V1 subunit A (ATP6V1A), mRNA.	VA68; Vma1; HO68; ATP6V1A1; VPP2; ATP6A1	0.663217	10.9959	3.28168	0.00204673	0.0434289	-1.67533
770537	NM_017757.2	55628	ZNF407	Homo sapiens zinc finger protein 407 (ZNF407), mRNA.	FLJ20307; KIAA1703; FLJ13839	-0.570724	7.80859	-3.28301	0.00203902	0.043303	-1.67185
4860133	NM_020879.2	57639	CCDC146	Homo sapiens coiled-coil domain containing 146 (CCDC146), mRNA.	KIAA1505	-1.05194	6.24212	-3.28523	0.00202621	0.0430497	-1.66604
7160433	NM_001079514.1	29855	UBN1	Homo sapiens ubinuclein 1 (UBN1), transcript variant 2, mRNA.	VT4; VT	0.623598	9.97244	3.28613	0.00202106	0.0429777	-1.6637
5340138	NM_014046.2	28973	MRPS18B	Homo sapiens mitochondrial ribosomal protein S18B (MRPS18B), nuclear gene encoding mitochondrial protein, mRNA.	HumanS18a; DKFZp564H0223; PTD017; HSPC183; C6orf14; MRPS18-2; MRP-S18-2; S18amt	0.631249	9.15196	3.28724	0.00201473	0.0428617	-1.66081
730487	NM_020320.2	57038	RARS2	Homo sapiens arginyl-tRNA synthetase 2, mitochondrial (RARS2), nuclear gene encoding mitochondrial protein, mRNA.	dJ382I10.6; DALRD2; MGC14993; PCH6; PRO1992; RARSL; MGC23778	-0.540946	9.63827	-3.28818	0.00200938	0.0427666	-1.65836
50487	NM_032725.2	84811	BUD13	Homo sapiens BUD13 homolog (S. cerevisiae) (BUD13), mRNA.	MGC13125	1.02654	5.88807	3.2885	0.00200756	0.0427465	-1.65753
2490291	NM_014871.2	9924	PAN2	Homo sapiens PAN2 polyA specific ribonuclease subunit homolog (S. cerevisiae) (PAN2), mRNA.	PAN2; hPAN2; FLJ39360; KIAA0710; USP52	0.921047	6.23341	3.28905	0.00200441	0.0426981	-1.65608
830619	NM_004083.4	1649	DDIT3	Homo sapiens DNA-damage-inducible transcript 3 (DDIT3), mRNA.	MGC4154; CEBPZ; CHOP10; CHOP; GADD153	2.10511	9.38134	3.29013	0.00199831	0.0425868	-1.65327
4810279	NM_001080510.2	124512	C17orf95	Homo sapiens chromosome 17 open reading frame 95 (C17orf95), mRNA.		0.938204	5.21549	3.2941	0.00197591	0.0421645	-1.64288
3610343	NM_002485.4	4683	NBN	Homo sapiens nibrin (NBN), mRNA.	MGC87362; FLJ10155; ATV; NBS; AT-V1; AT-V2; NBS1	-0.581978	8.02072	-3.29621	0.00196414	0.0419685	-1.63738
3800097	NM_003852.3	8805	TRIM24	Homo sapiens tripartite motif-containing 24 (TRIM24), transcript variant 2, mRNA.	PTC6; RNF82; TIF1A; hTIF1; TIF1; TIF1ALPHA; TF1A	1.41769	4.19362	3.29653	0.00196232	0.0419485	-1.63652
780367	NM_014382.2	27032	ATP2C1	Homo sapiens ATPase, Ca++ transporting, type 2C, member 1 (ATP2C1), transcript variant 1, mRNA.	SPCA1; PMR1; HHD; hSPCA1; ATP2C1A; KIAA1347; BCPM	-0.802408	7.3647	-3.29657	0.00196209	0.0419485	-1.63641
830739	NM_024839.1	79897	RPP21	Homo sapiens ribonuclease P/MRP 21kDa subunit (RPP21), mRNA.	FLJ22638; C6orf135	0.704593	11.1346	3.29653	0.00196235	0.0419485	-1.63654
1300719	NM_144581.1	112849	C14orf149	Homo sapiens chromosome 14 open reading frame 149 (C14orf149), mRNA.	FLJ25436	-0.852302	7.09869	-3.29752	0.00195682	0.0419222	-1.63394
1500152	NM_007099.2	52	ACP1	Homo sapiens acid phosphatase 1, soluble (ACP1), transcript variant 2, mRNA.	HAAP; MGC3499; MGC111030	-0.489988	9.48575	-3.29753	0.00195678	0.0419222	-1.63391
840717	NM_001912.3	1514	CTSL1	Homo sapiens cathepsin L1 (CTSL1), transcript variant 1, mRNA.	MEP; CATL; FLJ31037; CTSL	1.13292	7.30949	3.29973	0.0019446	0.0417337	-1.62816
7570706	NM_002376.4	4140	MARK3	Homo sapiens MAP/microtubule affinity-regulating kinase 3 (MARK3), mRNA.	CTAK1; KP78; PAR1A	-0.555945	6.90319	-3.30054	0.00194013	0.041656	-1.62604
5670577	NM_005981.3	6302	TSPAN31	Homo sapiens tetraspanin 31 (TSPAN31), mRNA.	SAS	-0.639669	8.64913	-3.30147	0.00193499	0.041564	-1.6236
5390577	NM_004228.4	9266	PSCD2	Homo sapiens pleckstrin homology, Sec7 and coiled-coil domains 2 (cytohesin-2) (PSCD2), transcript variant 2, mRNA.	CTS18; PSCD2L; Sec7p-L; ARNO; CTS18.1; SEC7L; Sec7p-like	1.7285	4.62113	3.30368	0.00192289	0.0413652	-1.61781
6660673	NM_016628.2	51322	WAC	Homo sapiens WW domain containing adaptor with coiled-coil (WAC), transcript variant 1, mRNA.	bA48B24; MGC10753; BM-016; Wwp4; PRO1741; bA48B24.1	0.727208	9.91348	3.30363	0.0019232	0.0413652	-1.61796
830494	NM_025214.1	80323	CCDC68	Homo sapiens coiled-coil domain containing 68 (CCDC68), mRNA.	FLJ25368; SE57-1	1.50702	5.58023	3.30409	0.00192068	0.0413476	-1.61675
6370091	NM_004888.3	9550	ATP6V1G1	Homo sapiens ATPase, H+ transporting, lysosomal 13kDa, V1 subunit G1 (ATP6V1G1), mRNA.	Vma10; ATP6J; ATP6GL; ATP6G1; DKFZp547P234; ATP6G	0.661385	10.4526	3.30417	0.00192022	0.0413476	-1.61653
460039	NM_021090.3	8897	MTMR3	Homo sapiens myotubularin related protein 3 (MTMR3), transcript variant 3, mRNA.	FYVE-DSP1; KIAA0371; FLJ32333; ZFYVE10	0.670586	8.77739	3.30466	0.00191754	0.0413163	-1.61524
2120008	NM_024015.3	3214	HOXB4	Homo sapiens homeo box B4 (HOXB4), mRNA.	HOX2; HOX-2.6; HOX2F	-1.79808	6.63963	-3.30489	0.00191629	0.0413077	-1.61464
2900041	NM_018649.2	55506	H2AFY2	Homo sapiens H2A histone family, member Y2 (H2AFY2), mRNA.	macroH2A2	-0.496327	10.756	-3.30602	0.00191019	0.0411945	-1.61171
4250376	NM_001029882.1	27245	AHDC1	Homo sapiens AT hook, DNA binding motif, containing 1 (AHDC1), mRNA.	CL23945; DJ159A19.3; RP1-159A19.1	-1.10563	5.06245	-3.3065	0.00190756	0.0411652	-1.61044
4260184	NM_032864.3	84950	PRPF38A	Homo sapiens PRP38 pre-mRNA processing factor 38 (yeast) domain containing A (PRPF38A), mRNA.	MGC3320; RP5-965L7.1; FLJ14936	-1.20522	5.71673	-3.3073	0.00190321	0.0410984	-1.60833
3940148	NM_020412.3	57132	CHMP1B	Homo sapiens chromatin modifying protein 1B (CHMP1B), mRNA.	C10orf2; C18-ORF2; C18orf2; Vps46-2; CHMP1.5	1.24754	10.1862	3.30751	0.00190208	0.0410922	-1.60778
7040554	NM_018075.3	55129	ANO10	Homo sapiens anoctamin 10 (ANO10), mRNA.	FLJ10375; MGC47890	0.872178	8.16397	3.30844	0.00189705	0.0410017	-1.60534
5700722	NM_003310.1	7260	TSSC1	Homo sapiens tumor suppressing subtransferable candidate 1 (TSSC1), mRNA.		-0.663175	8.32442	-3.3093	0.00189242	0.0409198	-1.60309
4850630	NM_001299.4	1264	CNN1	Homo sapiens calponin 1, basic, smooth muscle (CNN1), mRNA.	Sm-Calp; SMCC	-0.999732	7.93208	-3.31008	0.00188823	0.0408472	-1.60104
130008	NM_001042669.1	83478	ARHGAP24	Homo sapiens Rho GTPase activating protein 24 (ARHGAP24), transcript variant 3, mRNA.	FILGAP; FLJ33877; DKFZP564B1162; p73; RCGAP72; p73RhoGAP; RC-GAP72	1.15837	4.92279	3.31026	0.0018873	0.0408451	-1.60059
20746	XM_935531.1	641765	LOC641765	PREDICTED: Homo sapiens similar to General transcription factor II-I repeat domain-containing protein 1 (GTF2I repeat domain containing protein 1) (Muscle TFII-I repeat domain-containing protein 1) (General transcription factor III) (Slow-muscle-fiber enhancer binding pro... (LOC641765), mRNA.		1.60403	4.20574	3.31229	0.00187641	0.0406455	-1.59525
2940762	NM_005093.3	9139	CBFA2T2	Homo sapiens core-binding factor, runt domain, alpha subunit 2; translocated to, 2 (CBFA2T2), transcript variant 2, mRNA.	MTGR1; EHT; ZMYND3; DKFZp313F2116	1.27375	5.95634	3.31319	0.00187162	0.0405788	-1.5929
4200674	NM_000597.2	3485	IGFBP2	Homo sapiens insulin-like growth factor binding protein 2, 36kDa (IGFBP2), mRNA.	IGF-BP53; IBP2	-1.34104	8.10927	-3.31318	0.00187167	0.0405788	-1.59292
6290379	NM_014138.3	29057	FAM156A	Homo sapiens family with sequence similarity 156, member A (FAM156A), mRNA.	DKFZp686B22211; PRO0659	-0.566265	8.01531	-3.31379	0.00186844	0.0405449	-1.59133
6270768	NM_001012973.1	219348	PLAC9	Homo sapiens placenta-specific 9 (PLAC9), mRNA.	MGC104710	-1.33236	7.98134	-3.31475	0.00186331	0.0404696	-1.58879
360296	NM_001014809.1	1400	CRMP1	Homo sapiens collapsin response mediator protein 1 (CRMP1), transcript variant 1, mRNA.	DRP-1; DPYSL1; DRP1	-0.479604	9.27231	-3.31561	0.00185878	0.0403892	-1.58655
7400053	NM_002555.3	5002	SLC22A18	Homo sapiens solute carrier family 22 (organic cation transporter), member 18 (SLC22A18), transcript variant 1, mRNA.	IMPT1; ORCTL2; BWSCR1A; BWR1A; ITM; TSSC5; SLC22A1L; HET; p45-BWR1A; DKFZp667A184	0.80736	8.91269	3.31921	0.00183985	0.0400491	-1.57711
2450563	NM_001008738.2	96459	FNIP1	Homo sapiens folliculin interacting protein 1 (FNIP1), transcript variant 2, mRNA.	DKFZp781P0215; KIAA1961; MGC667; DKFZp686E18167	0.732245	8.33186	3.31957	0.00183795	0.0400256	-1.57615
2690187	NM_198595.2	60312	AFAP1	Homo sapiens actin filament associated protein 1 (AFAP1), transcript variant 2, mRNA.	AFAP-110; AFAP	-0.859507	8.81559	-3.32039	0.00183365	0.0399498	-1.57399
5960278	NM_016312.2	51729	WBP11	Homo sapiens WW domain binding protein 11 (WBP11), mRNA.	NPWBP; DKFZp779M1063; SIPP1	-0.515198	9.59375	-3.32082	0.00183142	0.039937	-1.57287
1570129	NM_006700.1	10906	TRAFD1	Homo sapiens TRAF-type zinc finger domain containing 1 (TRAFD1), mRNA.	FLN29	-0.647424	8.33077	-3.32278	0.00182124	0.0397683	-1.56773
1980553	NM_003815.3	8751	ADAM15	Homo sapiens ADAM metallopeptidase domain 15 (ADAM15), transcript variant 2, mRNA.	MDC15	1.1118	5.564	3.32367	0.00181663	0.0396853	-1.56539
6270112	NM_182901.2	56672	C11orf17	Homo sapiens chromosome 11 open reading frame 17 (C11orf17), transcript variant 1, mRNA.	BCA3; AKIP1	-0.589078	9.64082	-3.32539	0.00180773	0.0395087	-1.56086
5900524	NM_171846.1	114294	LACTB	Homo sapiens lactamase, beta (LACTB), nuclear gene encoding mitochondrial protein, transcript variant 2, mRNA.	FLJ14902; G24; MRPL56	-0.746289	6.31019	-3.32616	0.00180377	0.0394866	-1.55884
60634	NM_016078.4	51030	FAM18B	Homo sapiens family with sequence similarity 18, member B (FAM18B), mRNA.	NPD008; YDR084C; FLJ46240; CGI-148	0.878739	7.23015	3.32574	0.00180591	0.0394866	-1.55993
6220148	NM_017816.1	55646	LYAR	Homo sapiens Ly1 antibody reactive homolog (mouse) (LYAR), mRNA.	ZLYAR; FLJ20425	0.486091	7.6276	3.32591	0.00180504	0.0394866	-1.55949
2810167	NM_018024.1	55093	C8orf32	Homo sapiens chromosome 8 open reading frame 32 (C8orf32), mRNA.	FLJ10204	0.540087	7.67059	3.32582	0.00180551	0.0394866	-1.55973
4290010	NM_001077395.1	51611	DPH5	Homo sapiens DPH5 homolog (S. cerevisiae) (DPH5), transcript variant 3, mRNA.	MGC61450; AD-018; NPD015; CGI-30; HSPC143	0.541783	8.69027	3.32582	0.0018055	0.0394866	-1.55972
5670286	NM_001080505.1	152573	SHISA3	Homo sapiens shisa homolog 3 (Xenopus laevis) (SHISA3), mRNA.		-2.11694	4.02933	-3.32696	0.00179965	0.0394557	-1.55673
3710025	NM_001040451.1	80230	RUFY1	Homo sapiens RUN and FYVE domain containing 1 (RUFY1), transcript variant 2, mRNA.	ZFYVE12; RABIP4; FLJ22251	0.721122	7.20301	3.32731	0.00179788	0.0394346	-1.55582
3520719	NR_001280.1	54661	PCDHB17	Homo sapiens protocadherin beta 17 pseudogene (PCDHB17), non-coding RNA.	PCDH-psi1; ME4	-1.29593	4.91648	-3.32758	0.0017965	0.0394248	-1.55511
4230195	NM_145117.3	89797	NAV2	Homo sapiens neuron navigator 2 (NAV2), transcript variant 2, mRNA.	STEERIN2; HELAD1; RAINB1; FLJ10633; FLJ23707; FLJ11030; POMFIL2; KIAA1419	1.11721	8.60551	3.32765	0.00179612	0.0394248	-1.55492
7550022	NM_139244.2	134957	STXBP5	Homo sapiens syntaxin binding protein 5 (tomosyn) (STXBP5), mRNA.	LLGL3; MGC141968; FLJ30922; LGL3; MGC141942; Nbla04300	0.561056	8.211	3.32816	0.00179353	0.0394101	-1.55359
7400537	NM_000853.1	2952	GSTT1	Homo sapiens glutathione S-transferase theta 1 (GSTT1), mRNA.		-0.629597	9.15123	-3.32844	0.0017921	0.0393964	-1.55285
3520095	NM_005053.2	5886	RAD23A	Homo sapiens RAD23 homolog A (S. cerevisiae) (RAD23A), mRNA.	HHR23A; MGC111083	0.933907	9.17384	3.33015	0.00178336	0.0392395	-1.54834
3310682	NM_024940.6	80005	DOCK5	Homo sapiens dedicator of cytokinesis 5 (DOCK5), mRNA.	DKFZp451J181; DKFZp781J211; DKFZp779M164	1.37758	4.38319	3.3311	0.00177856	0.0391869	-1.54585
1580327	NM_003077.2	6603	SMARCD2	Homo sapiens SWI/SNF related, matrix associated, actin dependent regulator of chromatin, subfamily d, member 2 (SMARCD2), mRNA.	Rsc6p; BAF60B; CRACD2; PRO2451	-0.75197	7.43628	-3.33189	0.00177453	0.0391158	-1.54376
4900086	NM_178232.2	145864	HAPLN3	Homo sapiens hyaluronan and proteoglycan link protein 3 (HAPLN3), mRNA.	HsT19883; EXLD1	-1.61813	4.59436	-3.33277	0.00177009	0.0390532	-1.54145
3290338	NM_000937.2	5430	POLR2A	Homo sapiens polymerase (RNA) II (DNA directed) polypeptide A, 220kDa (POLR2A), mRNA.	RpIILS; MGC75453; hsRPB1; POLRA; POLR2; RPB1; RPOL2; RPBh1; RPO2; hRPB220	-0.67686	10.8078	-3.33336	0.00176714	0.0390057	-1.53991
6200243	NM_001042371.2	283871	PGP	Homo sapiens phosphoglycolate phosphatase (PGP), mRNA.	MGC4692	-0.991533	4.49612	-3.33491	0.00175933	0.0388509	-1.53582
4070132	NM_002703.3	5471	PPAT	Homo sapiens phosphoribosyl pyrophosphate amidotransferase (PPAT), mRNA.	GPAT; PRAT; ATASE	0.713088	6.68363	3.33506	0.00175856	0.0388509	-1.53542
5670100	NM_000355.2	6948	TCN2	Homo sapiens transcobalamin II; macrocytic anemia (TCN2), mRNA.	D22S750; TC2; D22S676	-1.305	5.76526	-3.33525	0.00175764	0.0388488	-1.53493
6040747	NM_015446.3	25909	AHCTF1	Homo sapiens AT hook containing transcription factor 1 (AHCTF1), mRNA.	ELYS; TMBS62; MSTP108; MST108; DKFZp434N093	0.90271	7.54004	3.33884	0.00173972	0.0384875	-1.52547
4010082	NM_024812.2	79870	BAALC	Homo sapiens brain and acute leukemia, cytoplasmic (BAALC), transcript variant 1, mRNA.	FLJ12015	1.50589	5.67034	3.33943	0.00173676	0.0384395	-1.5239
3190008	NM_001002836.2	126208	ZNF787	Homo sapiens zinc finger protein 787 (ZNF787), mRNA.	TIP20	0.584002	9.03108	3.34018	0.00173309	0.0383756	-1.52195
60603	NM_000824.2	2743	GLRB	Homo sapiens glycine receptor, beta (GLRB), mRNA.		0.899503	6.48052	3.34238	0.00172221	0.0381695	-1.51614
3140402	NM_006296.3	7444	VRK2	Homo sapiens vaccinia related kinase 2 (VRK2), mRNA.		1.84347	4.94588	3.34324	0.00171799	0.0380932	-1.51387
6770121	NM_006688.3	10882	C1QL1	Homo sapiens complement component 1, q subcomponent-like 1 (C1QL1), mRNA.	C1QRF; CRF	-1.11209	5.65006	-3.34331	0.00171766	0.0380932	-1.5137
2140538	NM_015303.3	23355	VPS8	Homo sapiens vacuolar protein sorting 8 homolog (S. cerevisiae) (VPS8), transcript variant 2, mRNA.	KIAA0804; FLJ32099	0.471364	9.09103	3.34362	0.00171611	0.0380903	-1.51286
4850133	NM_022806.2	6638	SNRPN	Homo sapiens small nuclear ribonucleoprotein polypeptide N (SNRPN), transcript variant 3, mRNA.	SMN; SM-D; SNRNP-N; SNURF-SNRPN; HCERN3; RT-LI	-0.846055	7.85532	-3.34451	0.00171174	0.0380411	-1.51051
4540349	NM_021177.3	57819	LSM2	Homo sapiens LSM2 homolog, U6 small nuclear RNA associated (S. cerevisiae) (LSM2), mRNA.	G7b; snRNP; C6orf28; YBL026W	0.757944	10.4279	3.3446	0.00171131	0.0380411	-1.51028
4780647	NM_001031738.1	129303	TMEM150	Homo sapiens transmembrane protein 150 (TMEM150), transcript variant 1, mRNA.	TM6P1; FLJ90024	0.627244	8.53274	3.346	0.00170449	0.0379144	-1.50659
3450220	NM_017607.2	54776	PPP1R12C	Homo sapiens protein phosphatase 1, regulatory (inhibitor) subunit 12C (PPP1R12C), mRNA.	p84; DKFZp434D0412	1.96304	5.3083	3.34768	0.00169631	0.0377668	-1.50215
2490411	NM_002213.3	3693	ITGB5	Homo sapiens integrin, beta 5 (ITGB5), mRNA. XM_944688 XM_944693	FLJ26658	0.96844	10.3049	3.34771	0.00169621	0.0377668	-1.50209
2100161	NM_015475.3	25940	FAM98A	Homo sapiens family with sequence similarity 98, member A (FAM98A), mRNA.	DKFZp686O03192; DKFZP564F0522	-0.927344	7.84519	-3.34985	0.00168585	0.0375854	-1.49644
6860026	NM_018083.4	140467	ZNF358	Homo sapiens zinc finger protein 358 (ZNF358), mRNA.	ZFEND; FLJ10390	0.779082	9.66227	3.35013	0.00168448	0.037572	-1.49569
4880382	NM_001966.2	1962	EHHADH	Homo sapiens enoyl-Coenzyme A, hydratase/3-hydroxyacyl Coenzyme A dehydrogenase (EHHADH), mRNA.	ECHD; LBFP; PBFE; MGC120586; LBP	-1.39204	4.22105	-3.3503	0.00168366	0.0375709	-1.49524
60184	NM_002487.2	4692	NDN	Homo sapiens necdin homolog (mouse) (NDN), mRNA.	HsT16328	-0.789858	9.00569	-3.35259	0.00167267	0.0373428	-1.48919
6900630	NM_001684.3	493	ATP2B4	Homo sapiens ATPase, Ca++ transporting, plasma membrane 4 (ATP2B4), transcript variant 2, mRNA.	DKFZp686M088; PMCA4b; DKFZp686G08106; PMCA4x; PMCA4; ATP2B2; MXRA1	-0.70095	9.75912	-3.35302	0.00167064	0.0373144	-1.48807
1090288	NM_000318.2	5828	PXMP3	Homo sapiens peroxisomal membrane protein 3, 35kDa (PXMP3), transcript variant 1, mRNA.	PAF-1; RNF72; PAF1; PMP35; PEX2; PMP3	-0.506726	9.15362	-3.35352	0.00166823	0.0372778	-1.48674
6900402	NM_005015.1	5018	OXA1L	Homo sapiens oxidase (cytochrome c) assembly 1-like (OXA1L), mRNA.	MGC133129	0.511612	9.45067	3.35405	0.0016657	0.0372383	-1.48533
5360221	NM_003372.4	7411	VBP1	Homo sapiens von Hippel-Lindau binding protein 1 (VBP1), mRNA.	VBP-1; PFD3; PFDN3	-0.527636	9.29465	-3.35432	0.00166442	0.0372267	-1.48462
6100239	NM_153706.2	133383	C5orf35	Homo sapiens chromosome 5 open reading frame 35 (C5orf35), mRNA.	MGC33648	0.657589	7.47208	3.3546	0.00166309	0.0372263	-1.48389
5390037	XM_927451.2	653226	LOC653226	PREDICTED: Homo sapiens similar to Signal recognition particle 9 kDa protein (SRP9) (LOC653226), mRNA.		-0.861372	10.4369	-3.35449	0.00166364	0.0372263	-1.48419
1240221	NM_006232.2	5437	POLR2H	Homo sapiens polymerase (RNA) II (DNA directed) polypeptide H (POLR2H), mRNA.	RPB17; hsRPB8; RPABC3; RPB8	1.12267	9.30638	3.35502	0.00166107	0.0372201	-1.48277
1660170	NM_006805.3	10949	HNRNPA0	Homo sapiens heterogeneous nuclear ribonucleoprotein A0 (HNRNPA0), mRNA.	hnRNPA0	-0.578384	10.4866	-3.35583	0.00165725	0.0371515	-1.48064
3420400	XR_016048.1	146880	MGC40489	PREDICTED: Homo sapiens hypothetical protein MGC40489 (MGC40489), misc RNA.		-0.710173	7.85297	-3.35713	0.0016511	0.0370307	-1.47721
5700343	NM_018842.3	55971	BAIAP2L1	Homo sapiens BAI1-associated protein 2-like 1 (BAIAP2L1), mRNA.	IRTKS	1.34389	7.44265	3.35785	0.00164769	0.036971	-1.47529
1770730	NM_003971.3	9043	SPAG9	Homo sapiens sperm associated antigen 9 (SPAG9), mRNA.	FLJ26141; PHET; MGC74461; HSS; PIG6; KIAA0516; FLJ34602; MGC14967; MGC117291; JLP; HLC4; FLJ13450; FLJ14006	0.605748	8.02981	3.35807	0.00164666	0.0369649	-1.47472
6480491	NM_020909.2	57669	EPB41L5	Homo sapiens erythrocyte membrane protein band 4.1 like 5 (EPB41L5), mRNA.	FLJ12957; BE37; KIAA1548	-0.620167	8.52861	-3.36077	0.00163399	0.0367482	-1.46758
6550673	NM_001152.1	292	SLC25A5	Homo sapiens solute carrier family 25 (mitochondrial carrier; adenine nucleotide translocator), member 5 (SLC25A5), mRNA.	T3; 2F1; ANT2; T2	0.429662	12.5324	3.36085	0.00163359	0.0367482	-1.46736
4590370	NM_006516.1	6513	SLC2A1	Homo sapiens solute carrier family 2 (facilitated glucose transporter), member 1 (SLC2A1), mRNA.	MGC141896; GLUT1; MGC141895; GLUT	0.981767	9.33515	3.36142	0.00163092	0.0367131	-1.46585
1410255	NM_017705.2	54852	PAQR5	Homo sapiens progestin and adipoQ receptor family member V (PAQR5), mRNA.	MPRG; FLJ20190	1.62973	4.01896	3.36219	0.00162735	0.0366496	-1.46382
5900735	NM_001157.2	311	ANXA11	Homo sapiens annexin A11 (ANXA11), transcript variant a, mRNA.	ANX11; CAP50	-0.951836	8.96827	-3.36243	0.00162625	0.0366417	-1.4632
5420564	NM_005384.2	4783	NFIL3	Homo sapiens nuclear factor, interleukin 3 regulated (NFIL3), mRNA.	IL3BP1; NF-IL3A; E4BP4; NFIL3A	1.89169	6.86245	3.36391	0.00161935	0.03652	-1.45927
1300239	NM_017583.3	54765	TRIM44	Homo sapiens tripartite motif-containing 44 (TRIM44), mRNA.	MGC3490; MC7; HSA249128; DIPB	-0.563766	10.2393	-3.36494	0.00161457	0.0364327	-1.45654
2190414	NM_198836.1	31	ACACA	Homo sapiens acetyl-Coenzyme A carboxylase alpha (ACACA), transcript variant 3, mRNA.	ACC; ACC1; ACAC; ACCA	-0.706526	9.11573	-3.36671	0.00160641	0.0362785	-1.45186
4180689	NM_004727.2	9187	SLC24A1	Homo sapiens solute carrier family 24 (sodium/potassium/calcium exchanger), member 1 (SLC24A1), mRNA.	HsT17412; NCKX; RODX; NCKX1; KIAA0702	-1.2939	4.64638	-3.36713	0.00160449	0.0362518	-1.45075
1410279	NM_001006666.1	200316	APOBEC3F	Homo sapiens apolipoprotein B mRNA editing enzyme, catalytic polypeptide-like 3F (APOBEC3F), transcript variant 2, mRNA.	KA6; BK150C2.4.MRNA; ARP8; MGC74891	-0.966871	7.97594	-3.3678	0.00160139	0.0362153	-1.44897
2900068	NM_003373.3	7414	VCL	Homo sapiens vinculin (VCL), transcript variant 2, mRNA.	MVCL; CMD1W	-0.990414	8.74946	-3.3687	0.00159728	0.0361392	-1.4466
7050370	NM_152326.2	122416	ANKRD9	Homo sapiens ankyrin repeat domain 9 (ANKRD9), mRNA.	MGC21990	0.774428	8.91133	3.37206	0.00158195	0.0358255	-1.43768
2600672	NM_017895.6	55661	DDX27	Homo sapiens DEAD (Asp-Glu-Ala-Asp) box polypeptide 27 (DDX27), mRNA.	HSPC259; RHLP; FLJ12917; DKFZp667N057; Rrp3p; MGC163147; MGC1018; FLJ22238; dJ686N3.1; PP3241; FLJ20596	1.26283	5.77463	3.37578	0.0015652	0.0354625	-1.42784
1440296	NM_005324.3	3021	H3F3B	Homo sapiens H3 histone, family 3B (H3.3B) (H3F3B), mRNA.	H3F3A; H3.3B	-0.983426	8.50908	-3.37625	0.00156307	0.0354307	-1.42659
10487	NM_052901.2	114789	SLC25A25	Homo sapiens solute carrier family 25 (mitochondrial carrier; phosphate carrier), member 25 (SLC25A25), nuclear gene encoding mitochondrial protein, transcript variant 1, mRNA.	MGC105138; KIAA1896; SCAMC-2; RP11-395P17.4; MCSC; MGC119515; PCSCL; MGC119517; MGC119514; MGC119516	0.933891	8.81718	3.37701	0.00155965	0.0353862	-1.42457
6770376	NM_003580.2	8439	NSMAF	Homo sapiens neutral sphingomyelinase (N-SMase) activation associated factor (NSMAF), mRNA.	FAN	0.761442	9.67058	3.37828	0.001554	0.0353072	-1.42121
1740373	NM_003565.1	8408	ULK1	Homo sapiens unc-51-like kinase 1 (C. elegans) (ULK1), mRNA.	FLJ38455; UNC51; Unc51.1; ATG1	0.619348	10.8009	3.37829	0.00155393	0.0353072	-1.42117
2650114	NM_002213.3	3693	ITGB5	Homo sapiens integrin, beta 5 (ITGB5), mRNA. XM_944688 XM_944693	FLJ26658	0.736282	12.4244	3.38376	0.00152973	0.0348346	-1.40666
430630	NM_004134.4	3313	HSPA9	Homo sapiens heat shock 70kDa protein 9 (mortalin) (HSPA9), nuclear gene encoding mitochondrial protein, mRNA.	MTHSP75; MGC4500; GRP75; mot-2; PBP74; MOT; CSA; MOT2; HSPA9B	0.860447	10.099	3.38569	0.00152125	0.03466	-1.40152
2470719	NM_006054.2	10313	RTN3	Homo sapiens reticulon 3 (RTN3), transcript variant 1, mRNA.	NSPLII; NSPL2; ASYIP; HAP; RTN3-A1	-1.36071	6.28074	-3.38594	0.0015202	0.0346592	-1.40088
2570026	NM_138957.2	5594	MAPK1	Homo sapiens mitogen-activated protein kinase 1 (MAPK1), transcript variant 2, mRNA.	PRKM2; MAPK2; p38; ERK; P42MAPK; ERK2; p40; PRKM1; p41; ERT1; p41mapk	0.549163	7.26541	3.38587	0.00152051	0.0346592	-1.40107
1820750	NM_007315.2	6772	STAT1	Homo sapiens signal transducer and activator of transcription 1, 91kDa (STAT1), transcript variant alpha, mRNA.	ISGF-3; STAT91; DKFZp686B04100	1.07243	7.77151	3.38722	0.00151458	0.0345726	-1.39746
3390504	NM_016340.4	51735	RAPGEF6	Homo sapiens Rap guanine nucleotide exchange factor (GEF) 6 (RAPGEF6), mRNA.	DKFZp667N084; PDZGEF2; PDZ-GEF2; RA-GEF-2; DKFZp686I15116; KIA001LB	-0.773123	6.57099	-3.38835	0.00150968	0.0344767	-1.39446
540113	NM_033331.2	8555	CDC14B	Homo sapiens CDC14 cell division cycle 14 homolog B (S. cerevisiae) (CDC14B), transcript variant 2, mRNA.	CDC14B3; hCDC14B; Cdc14B1; Cdc14B2	0.79979	6.25581	3.38949	0.00150473	0.0343963	-1.39143
6840747	NM_001151.2	291	SLC25A4	Homo sapiens solute carrier family 25 (mitochondrial carrier; adenine nucleotide translocator), member 4 (SLC25A4), nuclear gene encoding mitochondrial protein, mRNA.	PEO2; ANT1; PEO3; T1; ANT	-0.860301	7.65006	-3.38949	0.00150475	0.0343963	-1.39144
3450300	NM_152352.1	125228	C18orf19	Homo sapiens chromosome 18 open reading frame 19 (C18orf19), mRNA.	HsT2329; MGC24180	1.28698	5.31589	3.38988	0.00150305	0.0343906	-1.3904
1430653	NM_001010891.3	345778	MTX3	Homo sapiens metaxin 3 (MTX3), mRNA.	DKFZp686O1788	0.616233	8.18154	3.38988	0.00150309	0.0343906	-1.39042
7150722	NM_019045.3	54521	WDR44	Homo sapiens WD repeat domain 44 (WDR44), mRNA.	DKFZp686L20145; RAB11BP; MGC26781; RPH11	-0.681819	6.38472	-3.39093	0.00149852	0.0343504	-1.3876
3850292	NM_144636.2	131474	CHCHD4	Homo sapiens coiled-coil-helix-coiled-coil-helix domain containing 4 (CHCHD4), nuclear gene encoding mitochondrial protein, transcript variant 2, mRNA.	FLJ31709; MIA40	0.567449	7.60971	3.39132	0.00149686	0.0343285	-1.38658
1570382	NM_182920.1	56999	ADAMTS9	Homo sapiens ADAM metallopeptidase with thrombospondin type 1 motif, 9 (ADAMTS9), mRNA.	KIAA1312; FLJ42955	-2.08345	6.38177	-3.39234	0.00149245	0.0342561	-1.38385
6400048	NM_015153.1	23469	PHF3	Homo sapiens PHD finger protein 3 (PHF3), mRNA.	MGC142212; MGC142210; KIAA0244	0.818217	10.1382	3.39222	0.001493	0.0342561	-1.38419
3180315	NM_020807.1	57567	ZNF319	Homo sapiens zinc finger protein 319 (ZNF319), mRNA.	MGC126816; ZFP319	0.479605	7.86587	3.39331	0.00148833	0.0341973	-1.3813
4010097	NM_012177.2	26271	FBXO5	Homo sapiens F-box protein 5 (FBXO5), mRNA.	Fbxo31; FBX5; EMI1	-0.909469	7.14073	-3.39448	0.00148331	0.0341141	-1.37817
6380463	NM_012383.3	26578	OSTF1	Homo sapiens osteoclast stimulating factor 1 (OSTF1), mRNA.	bA235O14.1; OSF; SH3P2; FLJ20559	-0.55413	8.65179	-3.39608	0.0014765	0.0339733	-1.37391
2070593	NM_138363.1	90799	CCDC45	Homo sapiens coiled-coil domain containing 45 (CCDC45), mRNA.	DKFZp667E1824	0.874267	7.43636	3.39687	0.00147314	0.0339266	-1.37181
5690475	NM_178834.3	143903	LAYN	Homo sapiens layilin (LAYN), mRNA.	FLJ30977; FLJ31092	-0.688891	9.10758	-3.39673	0.00147376	0.0339266	-1.3722
1070047	NM_012121.4	23580	CDC42EP4	Homo sapiens CDC42 effector protein (Rho GTPase binding) 4 (CDC42EP4), mRNA.	MGC17125; MGC3740; BORG4; KAIA1777; CEP4	-0.939787	11.0729	-3.39672	0.00147377	0.0339266	-1.3722
1980164	NM_018180.2	55760	DHX32	Homo sapiens DEAH (Asp-Glu-Ala-His) box polypeptide 32 (DHX32), mRNA.	FLJ10694; DDX32; FLJ10889; DHLP1	0.491583	9.10683	3.3981	0.00146794	0.0338564	-1.36854
1240228	NM_018440.3	55824	PAG1	Homo sapiens phosphoprotein associated with glycosphingolipid microdomains 1 (PAG1), mRNA.	CBP; FLJ37858; MGC138364; PAG	1.76932	4.66807	3.39976	0.00146097	0.0337114	-1.36414
5670095	NM_001099283.1	8187	ZNF239	Homo sapiens zinc finger protein 239 (ZNF239), transcript variant 4, mRNA.	MOK2; HOK-2	0.620668	6.77931	3.40009	0.00145956	0.0336948	-1.36324
6100010	NM_053055.3	117145	THEM4	Homo sapiens thioesterase superfamily member 4 (THEM4), mRNA.	CTMP; MGC29636	-1.52428	4.0968	-3.40071	0.00145695	0.0336506	-1.36159
5820240	NM_002028.3	2342	FNTB	Homo sapiens farnesyltransferase, CAAX box, beta (FNTB), mRNA.	MGC31935; FPTB	-0.839023	7.67501	-3.40276	0.00144838	0.0334843	-1.35613
2850553	NM_153044.1	150291	FLJ35801	Homo sapiens hypothetical protein FLJ35801 (FLJ35801), mRNA.		-1.70569	5.55358	-3.40381	0.00144403	0.0333996	-1.35335
7550333	NM_007229.1	11252	PACSIN2	Homo sapiens protein kinase C and casein kinase substrate in neurons 2 (PACSIN2), mRNA.	SDPII	-0.492066	9.91038	-3.40424	0.00144221	0.0333733	-1.35219
3780148	NM_024067.2	79034	C7orf26	Homo sapiens chromosome 7 open reading frame 26 (C7orf26), mRNA.	MGC2718	0.758532	9.05055	3.40495	0.00143929	0.0333215	-1.35031
4730348	NM_017872.3	54974	THG1L	Homo sapiens tRNA-histidine guanylyltransferase 1-like (S. cerevisiae) (THG1L), mRNA.	FLJ20546; ICF45; FLJ11601	0.704777	6.6663	3.406	0.00143492	0.0332361	-1.3475
6660711	NM_025138.3	80209	C13orf23	Homo sapiens chromosome 13 open reading frame 23 (C13orf23), transcript variant 1, mRNA.	FLJ23780; bA50D16.2; RP11-50D16.2; FLJ12661	-0.726886	7.56559	-3.40607	0.00143466	0.0332361	-1.34733
3170360	NM_006754.2	6856	SYPL1	Homo sapiens synaptophysin-like 1 (SYPL1), transcript variant 1, mRNA.	H-SP1; SYPL	0.971737	8.84097	3.40721	0.00142994	0.0331521	-1.34428
1030278	NM_032709.1	84795	C10orf33	Homo sapiens chromosome 10 open reading frame 33 (C10orf33), mRNA.	FLJ23849; MGC13047	-1.00041	6.94821	-3.40878	0.00142347	0.0330179	-1.34009
4060608	NM_014727.1	9757	MLL4	Homo sapiens myeloid/lymphoid or mixed-lineage leukemia 4 (MLL4), mRNA.	MLL2; HRX2; KIAA0304; WBP7; TRX2	0.824533	7.13926	3.4089	0.001423	0.0330179	-1.33978
5670706	NM_001010924.1	221061	FAM171A1	Homo sapiens family with sequence similarity 171, member A1 (FAM171A1), mRNA.	MGC130015; FLJ12884; MGC130014	-0.701325	9.93638	-3.40998	0.00141858	0.0329358	-1.3369
270706	NM_000495.3	1287	COL4A5	Homo sapiens collagen, type IV, alpha 5 (COL4A5), transcript variant 1, mRNA.	MGC42377; ATS; MGC167109; CA54; ASLN	-1.04832	11.3935	-3.41023	0.00141754	0.0329274	-1.33623
2120398	XM_044178.10	57482	KIAA1211	PREDICTED: Homo sapiens KIAA1211 protein, transcript variant 1 (KIAA1211), mRNA.		1.58539	4.51502	3.41051	0.00141641	0.0329166	-1.33548
6250288	NM_022474.2	64398	MPP5	Homo sapiens membrane protein, palmitoylated 5 (MAGUK p55 subfamily member 5) (MPP5), mRNA.	FLJ12615; PALS1	-0.882396	7.07131	-3.41067	0.00141576	0.0329166	-1.33506
3400072	NM_014480.1	27300	ZNF544	Homo sapiens zinc finger protein 544 (ZNF544), mRNA.		-0.750037	8.43045	-3.41165	0.00141177	0.0328714	-1.33245
1570754	NM_001326.2	1479	CSTF3	Homo sapiens cleavage stimulation factor, 3' pre-RNA, subunit 3, 77kDa (CSTF3), transcript variant 1, mRNA.	MGC75122; MGC43001; MGC117398; CSTF-77	-0.751078	9.06702	-3.41168	0.00141164	0.0328714	-1.33236
3140382	NM_012235.2	22937	SCAP	Homo sapiens SREBF chaperone (SCAP), mRNA.	KIAA0199	0.651271	9.14058	3.4119	0.00141073	0.0328714	-1.33177
5960598	NM_001080505.1	152573	SHISA3	Homo sapiens shisa homolog 3 (Xenopus laevis) (SHISA3), mRNA.		-1.76723	5.1575	-3.41323	0.00140533	0.032797	-1.32822
670128	NM_020228.2	56980	PRDM10	Homo sapiens PR domain containing 10 (PRDM10), transcript variant 1, mRNA.	PFM7; KIAA1231; MGC131802	0.880672	6.58474	3.41368	0.0014035	0.0327728	-1.32702
2510070	NM_031432.1	83549	UCK1	Homo sapiens uridine-cytidine kinase 1 (UCK1), mRNA.	RP11-334J6.5; URK1; FLJ12255	1.25287	5.00232	3.4147	0.0013994	0.032724	-1.32431
620292	NM_032530.1	84622	ZNF594	Homo sapiens zinc finger protein 594 (ZNF594), mRNA.	DKFZp667J055	-1.15957	6.34692	-3.41566	0.00139551	0.0326486	-1.32173
5870242	XM_928275.1	645236	LOC645236	PREDICTED: Homo sapiens similar to similar to RPL23AP7 protein (LOC645236), mRNA.		-1.6174	4.15542	-3.41603	0.00139406	0.0326431	-1.32077
2070736	NM_138341.1	89894	TMEM116	Homo sapiens transmembrane protein 116 (TMEM116), mRNA.	FLJ90167	0.744757	6.97719	3.41589	0.00139461	0.0326431	-1.32113
6270373	NM_001031713.2	63933	CCDC90A	Homo sapiens coiled-coil domain containing 90A (CCDC90A), mRNA.	C6orf79; FLJ20958	0.82294	8.13314	3.41625	0.00139313	0.03264	-1.32016
3130066	NM_017884.3	54984	PINX1	Homo sapiens PIN2-interacting protein 1 (PINX1), mRNA.	LPTS; MGC8850; FLJ20565; LPTL	0.97111	5.70941	3.41755	0.00138795	0.0325342	-1.31671
1030431	NM_001995.2	2180	ACSL1	Homo sapiens acyl-CoA synthetase long-chain family member 1 (ACSL1), mRNA.	FACL2; LACS; FACL1; ACS1; LACS2; LACS1	1.26837	5.22736	3.41789	0.00138659	0.032518	-1.3158
60743	NM_184085.1	84675	TRIM55	Homo sapiens tripartite motif-containing 55 (TRIM55), transcript variant 1, mRNA.	MURF-2; RNF29	-2.11936	4.61313	-3.41897	0.00138228	0.032445	-1.31292
6520468	NM_001032289.1	7355	SLC35A2	Homo sapiens solute carrier family 35 (UDP-galactose transporter), member A2 (SLC35A2), transcript variant 2, mRNA.	UGALT; UGT2; UGT1; UGT; UGTL; UGAT	-1.08308	5.49954	-3.41883	0.00138281	0.032445	-1.31328
5080100	NM_024741.1	79797	ZNF408	Homo sapiens zinc finger protein 408 (ZNF408), mRNA.	FLJ12827	1.04822	5.86632	3.42174	0.00137127	0.032236	-1.30551
6860228	NM_153607.1	153222	C5orf41	Homo sapiens chromosome 5 open reading frame 41 (C5orf41), mRNA.	DKFZp686G2059; DKFZp313F2319	1.29474	7.70392	3.42194	0.00137046	0.0322325	-1.30497
3390128	NM_213674.1	7169	TPM2	Homo sapiens tropomyosin 2 (beta) (TPM2), transcript variant 2, mRNA.	AMCD1; TMSB; DA1	-0.581933	13.9483	-3.42336	0.00136486	0.0321163	-1.30118
7320270	NM_013364.4	29944	PNMA3	Homo sapiens paraneoplastic antigen MA3 (PNMA3), mRNA.	MGC132756; MA3; MGC132758; MA5	1.72722	4.24691	3.42367	0.00136362	0.0321027	-1.30034
6350044	NM_033430.2	8654	PDE5A	Homo sapiens phosphodiesterase 5A, cGMP-specific (PDE5A), transcript variant 2, mRNA.	CGB-PDE; PDE5; PDE5A1; CN5A	-2.40137	4.61214	-3.42401	0.00136231	0.0320933	-1.29945
6100372	NM_001042762.1	63979	FIGNL1	Homo sapiens fidgetin-like 1 (FIGNL1), transcript variant 1, mRNA.		-1.29431	4.65225	-3.42394	0.00136256	0.0320933	-1.29962
5090079	NM_198594.1	114897	C1QTNF1	Homo sapiens C1q and tumor necrosis factor related protein 1 (C1QTNF1), mRNA.	CTRP1; ZSIG37; GIP; FLJ90694	-0.765489	8.75599	-3.424	0.00136235	0.0320933	-1.29948
7050010	NM_017637.5	54796	BNC2	Homo sapiens basonuclin 2 (BNC2), mRNA.	DKFZp686A01127; FLJ34928; FLJ20043; BSN2	-0.725601	8.14947	-3.42481	0.00135914	0.0320591	-1.2973
7150209	NM_032034.2	83959	SLC4A11	Homo sapiens solute carrier family 4, sodium borate transporter, member 11 (SLC4A11), mRNA.	CHED2; MGC126419; BTR1; NABC1; CDPD; dJ794I6.2; MGC126418	1.11741	5.27429	3.42609	0.00135415	0.0319568	-1.29389
2850400	XM_933834.2	23117	LOC23117	PREDICTED: Homo sapiens KIAA0220-like protein, transcript variant 16 (LOC23117), mRNA.		0.830741	9.99341	3.42806	0.00134647	0.0318063	-1.28862
2320053	NM_024632.4	79685	SAP30L	Homo sapiens SAP30-like (SAP30L), mRNA.	FLJ11526; NS4ATP2	1.33222	7.14024	3.42919	0.00134205	0.0317173	-1.28558
50128	NM_144988.2	199857	ALG14	Homo sapiens asparagine-linked glycosylation 14 homolog (S. cerevisiae) (ALG14), mRNA.	MGC19780	-0.669447	6.58649	-3.42962	0.00134039	0.0316934	-1.28444
5130154	NM_012419.4	26575	RGS17	Homo sapiens regulator of G-protein signaling 17 (RGS17), mRNA.	hRGS17; RGSZ2; RGS-17	0.926635	9.39656	3.42977	0.00133983	0.0316934	-1.28405
870671	NM_031885.2	583	BBS2	Homo sapiens Bardet-Biedl syndrome 2 (BBS2), mRNA.	MGC20703; BBS	0.634011	7.89783	3.43003	0.00133882	0.0316868	-1.28335
6110605	NM_173852.3	200185	KRTCAP2	Homo sapiens keratinocyte associated protein 2 (KRTCAP2), mRNA.	KCP2	0.73059	11.4832	3.43011	0.00133849	0.0316868	-1.28312
2810367	NM_005689.1	10058	ABCB6	Homo sapiens ATP-binding cassette, sub-family B (MDR/TAP), member 6 (ABCB6), nuclear gene encoding mitochondrial protein, mRNA.	ABC; EST45597; PRP; MTABC3; ABC14; umat; FLJ22414	1.22532	7.11188	3.43069	0.00133625	0.0316591	-1.28157
6040112	NM_001384.4	1802	DPH2	Homo sapiens DPH2 homolog (S. cerevisiae) (DPH2), transcript variant 1, mRNA.	DPH2L2	0.680891	8.07521	3.43067	0.00133635	0.0316591	-1.28164
150050	NM_020865.1	170506	DHX36	Homo sapiens DEAH (Asp-Glu-Ala-His) box polypeptide 36 (DHX36), mRNA.	DDX36; MLEL1; KIAA1488	0.691205	8.13871	3.43081	0.0013358	0.0316591	-1.28126
2710324	NM_014877.3	9931	HELZ	Homo sapiens helicase with zinc finger (HELZ), mRNA.	KIAA0054; DHRC; DKFZp586G1924; MGC163454; DRHC; HUMORF5	-0.81357	7.0195	-3.4323	0.00133007	0.0315563	-1.27728
3890255	NM_001068.2	7155	TOP2B	Homo sapiens topoisomerase (DNA) II beta 180kDa (TOP2B), mRNA.	top2beta; TOPIIB	-0.619069	10.8863	-3.43232	0.00132998	0.0315563	-1.27722
1010139	NM_005780.1	10186	LHFP	Homo sapiens lipoma HMGIC fusion partner (LHFP), mRNA.		-0.82661	8.34866	-3.43301	0.00132733	0.0315527	-1.27537
10343	NM_031902.3	64969	MRPS5	Homo sapiens mitochondrial ribosomal protein S5 (MRPS5), nuclear gene encoding mitochondrial protein, mRNA.	MRP-S5	0.455341	8.57917	3.43423	0.00132265	0.0314568	-1.2721
6650161	NM_006572.3	10672	GNA13	Homo sapiens guanine nucleotide binding protein (G protein), alpha 13 (GNA13), mRNA.	MGC46138; G13	1.92949	5.19856	3.43463	0.00132112	0.0314356	-1.27103
6040048	NM_016395.2	51495	PTPLAD1	Homo sapiens protein tyrosine phosphatase-like A domain containing 1 (PTPLAD1), mRNA.	B-IND1; HSPC121; FLJ90376	-1.29538	5.74225	-3.43626	0.00131492	0.0313215	-1.26668
6620626	NM_017812.2	54927	CHCHD3	Homo sapiens coiled-coil-helix-coiled-coil-helix domain containing 3 (CHCHD3), mRNA.	FLJ20420	0.753469	7.33409	3.43643	0.00131426	0.0313215	-1.2662
1850593	NM_001128.5	164	AP1G1	Homo sapiens adaptor-related protein complex 1, gamma 1 subunit (AP1G1), transcript variant 2, mRNA.	MGC18255; ADTG; CLAPG1	-0.713965	7.60386	-3.43623	0.00131504	0.0313215	-1.26676
5220097	NM_000688.4	211	ALAS1	Homo sapiens aminolevulinate, delta-, synthase 1 (ALAS1), transcript variant 1, mRNA.	MIG4; ALAS3; ALAS; ALASH	1.66273	4.21212	3.43753	0.00131009	0.0312493	-1.26326
6510360	NM_032705.2	84791	C1orf97	Homo sapiens chromosome 1 open reading frame 97 (C1orf97), mRNA.	MGC14801; FLJ27348; RP11-318L16.3; FLJ27347	-0.943634	6.91838	-3.43793	0.00130858	0.0312287	-1.2622
6020682	NM_020211.1	56963	RGMA	Homo sapiens RGM domain family, member A (RGMA), mRNA.	RGM	-1.40706	5.37835	-3.44058	0.00129859	0.031034	-1.2551
6350750	NM_207107.2	55559	UCHL5IP	Homo sapiens UCHL5 interacting protein (UCHL5IP), transcript variant 2, mRNA.	HSXQ28ORF; UIP1	-1.31132	4.37693	-3.44165	0.00129458	0.0309703	-1.25224
6180088	NM_145230.2	155066	ATP6V0E2	Homo sapiens ATPase, H+ transporting V0 subunit e2 (ATP6V0E2), transcript variant 1, mRNA.	ATP6V0E2L; C7orf32	-0.751802	9.12263	-3.44189	0.00129367	0.0309638	-1.25159
430050	NM_012342.2	25805	BAMBI	Homo sapiens BMP and activin membrane-bound inhibitor homolog (Xenopus laevis) (BAMBI), mRNA.	NMA	1.35803	8.59891	3.44264	0.00129085	0.0309115	-1.24957
3140520	NM_003275.2	7111	TMOD1	Homo sapiens tropomodulin 1 (TMOD1), mRNA.	ETMOD; D9S57E; TMOD	1.28559	7.36021	3.44288	0.00128996	0.0309071	-1.24893
4860066	XM_936495.2	647346	LOC647346	PREDICTED: Homo sapiens similar to Alcohol dehydrogenase class 3 chi chain (Alcohol dehydrogenase class III chi chain) (S-(hydroxymethyl)glutathione dehydrogenase) (Glutathione-dependent formaldehyde dehydrogenase) (FDH), transcript variant 1 (LOC647346), mRNA.		-1.06868	9.74054	-3.44286	0.00129004	0.0309071	-1.24898
6650176	NM_001031712.2	60487	TRMT11	Homo sapiens tRNA methyltransferase 11 homolog (S. cerevisiae) (TRMT11), mRNA.	dJ187J11.2; TRM11; C6orf75; dJ187J11; MDS024	0.603451	7.48079	3.44416	0.00128521	0.0308368	-1.24551
7380279	NM_024656.2	79709	GLT25D1	Homo sapiens glycosyltransferase 25 domain containing 1 (GLT25D1), mRNA.	FLJ22329; MGC117270	-0.545174	9.78151	-3.4444	0.00128429	0.0308299	-1.24485
150349	NM_000293.1	5257	PHKB	Homo sapiens phosphorylase kinase, beta (PHKB), transcript variant 1, mRNA.	DKFZp781E15103; FLJ41698	-0.865888	6.61236	-3.44685	0.00127522	0.0306873	-1.23828
2570397	XR_001382.1	554206	LOC554206	PREDICTED: Homo sapiens hypothetical LOC554206 (LOC554206), misc RNA.		-1.22825	4.01566	-3.4479	0.00127134	0.0306245	-1.23546
2600647	NM_018718.1	95681	TSGA14	Homo sapiens testis specific, 14 (TSGA14), mRNA.	DKFZp762H1311; Cep41	-0.63595	6.84198	-3.44851	0.00126912	0.0306012	-1.23384
730358	NM_020215.2	56967	C14orf132	Homo sapiens chromosome 14 open reading frame 132 (C14orf132), mRNA.	DKFZp761F2014	-1.23813	10.5324	-3.44886	0.00126783	0.0305851	-1.2329
4760360	NM_020425.4	57150	C6orf162	Homo sapiens chromosome 6 open reading frame 162 (C6orf162), transcript variant 2, mRNA.	dJ102H19.2; DKFZP586E1923	-1.2973	4.64043	-3.45101	0.00125993	0.0304247	-1.22711
7320332	NM_014519.2	7775	ZNF232	Homo sapiens zinc finger protein 232 (ZNF232), mRNA.	ZSCAN11	0.8879	5.30345	3.45239	0.00125492	0.0303448	-1.22342
7650017	NM_001235.2	871	SERPINH1	Homo sapiens serpin peptidase inhibitor, clade H (heat shock protein 47), member 1, (collagen binding protein 1) (SERPINH1), mRNA.	RA-A47; AsTP3; PIG14; gp46; CBP1; PPROM; HSP47; SERPINH2; CBP2	-1.15847	11.7446	-3.45228	0.00125531	0.0303448	-1.2237
2230403	NM_001005369.1	4528	MTIF2	Homo sapiens mitochondrial translational initiation factor 2 (MTIF2), nuclear gene encoding mitochondrial protein, transcript variant 1, mRNA.		0.623736	8.73708	3.45294	0.0012529	0.03033	-1.22193
1070709	NM_024927.3	79990	PLEKHH3	Homo sapiens pleckstrin homology domain containing, family H (with MyTH4 domain) member 3 (PLEKHH3), mRNA.	FLJ21019	1.11099	5.93801	3.45474	0.00124638	0.0302022	-1.21709
6100482	NM_001001396.1	493	ATP2B4	Homo sapiens ATPase, Ca++ transporting, plasma membrane 4 (ATP2B4), transcript variant 1, mRNA.	DKFZp686M088; PMCA4b; DKFZp686G08106; PMCA4x; PMCA4; ATP2B2; MXRA1	-0.804361	10.0717	-3.45556	0.00124342	0.0301455	-1.21489
7610730	NM_144658.3	139818	DOCK11	Homo sapiens dedicator of cytokinesis 11 (DOCK11), mRNA.	ZIZ2; bB128O4.1; FLJ43653; FLJ32122	0.757112	8.56594	3.45708	0.00123796	0.0300278	-1.21081
3420451	NM_016304.2	51187	C15orf15	Homo sapiens chromosome 15 open reading frame 15 (C15orf15), mRNA.	L30; HRP-L30-iso; RPL24; RLP24; RPL24L	0.751776	10.9731	3.45723	0.00123744	0.0300278	-1.21043
1400044	NM_025015.2	259217	HSPA12A	Homo sapiens heat shock 70kDa protein 12A (HSPA12A), mRNA.	KIAA0417; FLJ13874	-0.749379	9.20678	-3.45925	0.00123018	0.0298839	-1.20497
6860411	NM_018412.3	7982	ST7	Homo sapiens suppression of tumorigenicity 7 (ST7), transcript variant a, mRNA.	DKFZp762O2113; RAY1; TSG7; ETS7q; FAM4A1; SEN4; HELG	-0.652416	7.14667	-3.46058	0.00122545	0.0297836	-1.2014
1240053	XM_935562.1	641804	LOC641804	PREDICTED: Homo sapiens similar to GTF2I repeat domain containing 1 isoform 2 (LOC641804), mRNA.		1.40641	4.43994	3.46083	0.00122456	0.0297768	-1.20073
110307	NM_014890.2	11259	FILIP1L	Homo sapiens filamin A interacting protein 1-like (FILIP1L), transcript variant 2, mRNA.	DOC-1; GIP90; DOC1	-1.63661	10.2332	-3.4643	0.00121231	0.0295085	-1.19142
4210647	NR_000033.2	144832	ESRRAP2	Homo sapiens estrogen-related receptor alpha pseudogene 2 (ESRRAP2) on chromosome 13.	ESTRRA	1.55681	5.12878	3.46473	0.00121078	0.0295037	-1.19024
4230470	NM_005197.2	1112	CHES1	Homo sapiens checkpoint suppressor 1 (CHES1), mRNA.	C14orf116; FOXN3; PRO1635	0.685393	9.74513	3.46452	0.00121151	0.0295037	-1.1908
940021	NM_003846.1	8799	PEX11B	Homo sapiens peroxisomal biogenesis factor 11 beta (PEX11B), mRNA.	PEX11-BETA	-0.725901	9.91908	-3.46458	0.00121132	0.0295037	-1.19065
5810671	NM_032350.4	84310	C7orf50	Homo sapiens chromosome 7 open reading frame 50 (C7orf50), mRNA.	MGC11257; YCR016W	0.730482	11.3151	3.46462	0.00121118	0.0295037	-1.19054
1010132	NM_002888.2	5918	RARRES1	Homo sapiens retinoic acid receptor responder (tazarotene induced) 1 (RARRES1), transcript variant 2, mRNA.	TIG1	-2.0902	5.1906	-3.46693	0.00120308	0.0293722	-1.18433
3990273	NM_001029891.2	441531	PGAM4	Homo sapiens phosphoglycerate mutase family member 4 (PGAM4), mRNA.	dJ1000K24.1; PGAM-B; PGAM3	-0.766146	9.09197	-3.46706	0.00120261	0.0293722	-1.18396
6180554	NM_153366.2	79987	SVEP1	Homo sapiens sushi, von Willebrand factor type A, EGF and pentraxin domain containing 1 (SVEP1), mRNA.	FLJ16013; POLYDOM; CCP22; C9orf13; SEL-OB; FLJ90719	-0.835643	10.7958	-3.46692	0.0012031	0.0293722	-1.18435
5090368	NM_198431.1	3308	HSPA4	Homo sapiens heat shock 70kDa protein 4 (HSPA4), transcript variant 2, mRNA.	HS24/P52; MGC131852; APG-2; hsp70RY; hsp70; RY	0.709691	9.75572	3.4695	0.00119415	0.029212	-1.17742
1260193	NM_015470.2	26056	RAB11FIP5	Homo sapiens RAB11 family interacting protein 5 (class I) (RAB11FIP5), mRNA.	RIP11; pp75; KIAA0857; GAF1; DKFZP434H018	0.635185	9.32461	3.47116	0.00118839	0.0291256	-1.17294
2640086	NM_144580.1	112770	C1orf85	Homo sapiens chromosome 1 open reading frame 85 (C1orf85), mRNA.	NCU-G1; MGC31963; RP11-443G18.2	0.514154	10.3441	3.47103	0.00118882	0.0291256	-1.17328
6960440	NM_181762.1	7319	UBE2A	Homo sapiens ubiquitin-conjugating enzyme E2A (RAD6 homolog) (UBE2A), transcript variant 2, mRNA.	UBC2; RAD6A; HHR6A	-0.646672	10.2978	-3.47221	0.00118478	0.0290557	-1.17012
6620750	NM_020119.3	56829	ZC3HAV1	Homo sapiens zinc finger CCCH-type, antiviral 1 (ZC3HAV1), transcript variant 1, mRNA.	FLJ13288; ZC3HDC2; FLB6421; ZAP; DKFZp686H1869; DKFZp686O19171; MGC48898; DKFZp686F2052; ZC3H2	-1.00582	9.31408	-3.47338	0.00118074	0.0289712	-1.16696
2340082	NM_001550.2	3475	IFRD1	Homo sapiens interferon-related developmental regulator 1 (IFRD1), transcript variant 1, mRNA.	PC4; TIS7	1.91307	6.24872	3.47392	0.0011789	0.0289406	-1.16551
1770360	NM_021167.3	57798	GATAD1	Homo sapiens GATA zinc finger domain containing 1 (GATAD1), mRNA.	FLJ40695; FLJ22489; ODAG; RG083M05.2	1.15163	6.07884	3.47694	0.00116858	0.0287587	-1.15736
290593	NM_002006.3	2247	FGF2	Homo sapiens fibroblast growth factor 2 (basic) (FGF2), mRNA.	HBGH-2; BFGF; FGFB	1.392	6.09975	3.47626	0.0011709	0.0287587	-1.1592
770286	NM_024945.2	80010	RMI1	Homo sapiens RMI1, RecQ mediated genome instability 1, homolog (S. cerevisiae) (RMI1), mRNA.	BLAP75; FLJ12888; C9orf76; RP11-346I8.1	-0.979209	6.17585	-3.47669	0.00116945	0.0287587	-1.15805
3170110	NM_199246.1	900	CCNG1	Homo sapiens cyclin G1 (CCNG1), transcript variant 2, mRNA.	CCNG	0.893985	9.68983	3.47634	0.00117065	0.0287587	-1.159
3370048	NM_033161.2	6836	SURF4	Homo sapiens surfeit 4 (SURF4), mRNA.	FLJ22993; ERV29; MGC102753	-0.523032	10.935	-3.47637	0.00117054	0.0287587	-1.15891
5560253	XR_017554.1	642897	LOC642897	PREDICTED: Homo sapiens misc_RNA (LOC642897), miscRNA.		1.06913	7.38036	3.47746	0.00116682	0.0287308	-1.15596
1660307	NM_001017977.1	55827	IQWD1	Homo sapiens IQ motif and WD repeats 1 (IQWD1), transcript variant 2, mRNA.	RP4-745I14.1; ARCAP; PC326; MSTP055; 1200006M05Rik; NRIP	-0.469358	10.1705	-3.47858	0.00116303	0.0286663	-1.15294
6200369	NM_206876.1	5500	PPP1CB	Homo sapiens protein phosphatase 1, catalytic subunit, beta isoform (PPP1CB), transcript variant 3, mRNA.	PP-1B; PPP1CD; MGC3672	-0.818734	8.60703	-3.48066	0.001156	0.0285348	-1.14732
10220	NM_001002246.1	51529	ANAPC11	Homo sapiens APC11 anaphase promoting complex subunit 11 (ANAPC11), transcript variant 4, mRNA.	Apc11p; HSPC214; MGC882; APC11	-0.653098	8.88315	-3.48051	0.00115652	0.0285348	-1.14774
270678	NM_005740.2	10126	DNAL4	Homo sapiens dynein, axonemal, light chain 4 (DNAL4), mRNA.	PIG27	0.618455	9.79988	3.48059	0.00115626	0.0285348	-1.14753
2630743	NM_001001342.1	282991	BLOC1S2	Homo sapiens biogenesis of lysosome-related organelles complex-1, subunit 2 (BLOC1S2), transcript variant 2, mRNA.	RP11-316M21.4; FLJ30135; MGC10120; BLOS2	-1.02123	5.85179	-3.48172	0.00115245	0.0284919	-1.14447
6940678	XM_938779.1	653972	LOC653972	PREDICTED: Homo sapiens similar to chromobox homolog 3 (LOC653972), mRNA.		1.19148	5.33452	3.48205	0.00115135	0.0284792	-1.14359
6350086	NM_033453.2	3704	ITPA	Homo sapiens inosine triphosphatase (nucleoside triphosphate pyrophosphatase) (ITPA), transcript variant 1, mRNA.	dJ794I6.3; ITPase; HLC14-06-P; C20orf37	0.71396	8.30473	3.48293	0.00114842	0.0284498	-1.14122
2100053	NM_139157.2	6764	ST5	Homo sapiens suppression of tumorigenicity 5 (ST5), transcript variant 2, mRNA.	HTS1; MGC33090; DENND2B; p126	-1.03141	7.98113	-3.48485	0.00114201	0.0283199	-1.13603
5130246	XM_942831.2	401074	LOC401074	PREDICTED: Homo sapiens hypothetical LOC401074 (LOC401074), mRNA.		1.02505	6.14535	3.4854	0.00114019	0.0282891	-1.13455
4540241	NM_032412.3	84418	C5orf32	Homo sapiens chromosome 5 open reading frame 32 (C5orf32), mRNA.	ORF1-FL49	0.908021	7.66774	3.48561	0.00113948	0.0282858	-1.13398
7200603	NM_005028.3	5305	PIP5K2A	Homo sapiens phosphatidylinositol-4-phosphate 5-kinase, type II, alpha (PIP5K2A), mRNA.	PIP5KII-alpha; PIPK	1.43244	4.4297	3.48587	0.00113863	0.0282792	-1.13329
1440300	NM_024330.1	11000	SLC27A3	Homo sapiens solute carrier family 27 (fatty acid transporter), member 3 (SLC27A3), mRNA.	VLCS-3; ACSVL3; MGC4365; FATP3	1.05006	6.8465	3.49114	0.00112127	0.0279023	-1.11904
780021	NM_014322.2	23596	OPN3	Homo sapiens opsin 3 (OPN3), mRNA.	ECPN	-1.25815	8.4583	-3.49261	0.00111649	0.0278142	-1.11507
6520215	NM_000700.1	301	ANXA1	Homo sapiens annexin A1 (ANXA1), mRNA.	LPC1; ANX1	-0.932565	11.7769	-3.49282	0.00111579	0.027811	-1.11449
7160709	NM_004838.2	9454	HOMER3	Homo sapiens homer homolog 3 (Drosophila) (HOMER3), mRNA.	HOMER-3	0.608377	8.28081	3.4933	0.00111423	0.0277864	-1.1132
1110022	NM_004523.2	3832	KIF11	Homo sapiens kinesin family member 11 (KIF11), mRNA.	KNSL1; EG5; HKSP; TRIP5	-1.93519	4.40578	-3.49403	0.00111188	0.0277418	-1.11124
4200152	NM_006764.3	7866	IFRD2	Homo sapiens interferon-related developmental regulator 2 (IFRD2), mRNA.	IFNRP; FLJ40446; SKMc15; SM15	0.931352	6.93337	3.49494	0.00110893	0.0276824	-1.10877
2600070	NM_022337.1	23682	RAB38	Homo sapiens RAB38, member RAS oncogene family (RAB38), mRNA.	NY-MEL-1; rrGTPbp	1.01962	6.26876	3.49611	0.00110516	0.0276024	-1.10561
4390239	NM_022039.3	6468	FBXW4	Homo sapiens F-box and WD repeat domain containing 4 (FBXW4), mRNA.	SHFM3; SHSF3; FBWD4; DAC; FBW4	0.833086	7.48299	3.5002	0.00109204	0.0273308	-1.09454
6280053	NM_020159.2	56916	SMARCAD1	Homo sapiens SWI/SNF-related, matrix-associated actin-dependent regulator of chromatin, subfamily a, containing DEAD/H box 1 (SMARCAD1), mRNA.	KIAA1122; ETL1; DKFZp762K2015	-0.697829	7.10144	-3.50221	0.00108569	0.0271856	-1.08912
3310332	NM_016213.3	9325	TRIP4	Homo sapiens thyroid hormone receptor interactor 4 (TRIP4), mRNA.	HsT17391	-0.538381	8.45967	-3.50307	0.00108295	0.027131	-1.08678
3830403	NM_003442.4	7702	ZNF143	Homo sapiens zinc finger protein 143 (ZNF143), mRNA.	pHZ-1; STAF; SBF	0.852392	7.43018	3.5038	0.00108066	0.0270875	-1.08482
5720433	NM_000553.3	7486	WRN	Homo sapiens Werner syndrome (WRN), mRNA.	RECQL2; RECQ3; DKFZp686C2056; RECQL3	0.678657	7.59342	3.50401	0.00107998	0.0270845	-1.08424
6220097	NM_177414.1	8613	PPAP2B	Homo sapiens phosphatidic acid phosphatase type 2B (PPAP2B), transcript variant 2, mRNA.	MGC15306; LPP3; Dri42; VCIP; PAP2-beta; PAP2-b; PAP-2b	-1.19434	9.11548	-3.50402	0.00107995	0.0270845	-1.08421
2490719	NM_004226.2	9262	STK17B	Homo sapiens serine/threonine kinase 17b (STK17B), mRNA.	DRAK2	1.43004	5.92157	3.50635	0.00107264	0.026928	-1.07791
4230520	NM_003746.1	8655	DNCL1	Homo sapiens dynein, cytoplasmic, light polypeptide 1 (DNCL1), mRNA.	PIN; DLC1; MGC126137; DLC8; MGC126138; hdlc1; LC8	-0.601752	12.5694	-3.50679	0.00107128	0.0269076	-1.07672
3400497	XM_926239.1	84739	C21orf122	PREDICTED: Homo sapiens chromosome 21 open reading frame 122 (C21orf122), mRNA.		-1.58304	4.76411	-3.50883	0.0010649	0.0267916	-1.07119
7200707	NM_018137.1	55170	PRMT6	Homo sapiens protein arginine methyltransferase 6 (PRMT6), mRNA.	FLJ10559; HRMT1L6	-0.698124	8.22253	-3.5088	0.00106501	0.0267916	-1.07128
2490113	NM_020404.2	57124	CD248	Homo sapiens CD248 molecule, endosialin (CD248), mRNA.	MGC119478; CD164L1; TEM1; MGC119479	-0.987567	12.1273	-3.50923	0.00106365	0.0267851	-1.0701
1230025	NM_016243.2	51706	CYB5R1	Homo sapiens cytochrome b5 reductase 1 (CYB5R1), mRNA.	B5R.1; NQO3A2; humb5R2	0.620928	8.09334	3.50961	0.0010625	0.0267698	-1.06909
380551	NM_032641.1	84727	SPSB2	Homo sapiens splA/ryanodine receptor domain and SOCS box containing 2 (SPSB2), mRNA.	MGC2519; GRCC9; SSB2; SSB-2	0.58158	7.71689	3.51014	0.00106084	0.0267556	-1.06764
2630333	NM_144611.2	124936	CYB5D2	Homo sapiens cytochrome b5 domain containing 2 (CYB5D2), mRNA.	MGC32124	-0.525243	8.48872	-3.51178	0.00105577	0.0266416	-1.0632
5360193	NM_080792.2	140885	SIRPA	Homo sapiens signal-regulatory protein alpha (SIRPA), transcript variant 3, mRNA.	SIRPalpha2; BIT; SHPS1; MFR; SIRP; SHPS-1; CD172A; SIRP-ALPHA-1; SIRPalpha; PTPNS1; P84; MYD-1	-0.779714	7.14641	-3.51285	0.00105249	0.0265725	-1.06031
3360553	NM_019593.3	56261	RP5-1022P6.2	Homo sapiens hypothetical protein KIAA1434 (RP5-1022P6.2), mRNA.	RP5-1022P6.2; PREI4; MGC26147; FLJ11085	1.9993	6.86784	3.51411	0.00104861	0.0265021	-1.05688
3170274	NM_020841.4	114882	OSBPL8	Homo sapiens oxysterol binding protein-like 8 (OSBPL8), transcript variant 1, mRNA.	MSTP120; ORP8; MST120; MGC126578; DKFZp686A11164; OSBP10; MGC133203	1.10939	6.24072	3.51488	0.00104626	0.02647	-1.0548
110279	NM_001037442.1	22902	RUFY3	Homo sapiens RUN and FYVE domain containing 3 (RUFY3), transcript variant 1, mRNA.	KIAA0871; SINGAR1; RIPX	0.967595	6.44513	3.51731	0.00103885	0.0263549	-1.0482
7510356	NM_001347.2	1609	DGKQ	Homo sapiens diacylglycerol kinase, theta 110kDa (DGKQ), mRNA.	DAGK7; DAGK4; DAGK	0.572067	8.50693	3.51717	0.00103926	0.0263549	-1.04857
3060347	NM_004623.2	7268	TTC4	Homo sapiens tetratricopeptide repeat domain 4 (TTC4), mRNA.	MGC5097	0.488353	9.59596	3.51708	0.00103955	0.0263549	-1.04883
110326	NM_002905.2	5959	RDH5	Homo sapiens retinol dehydrogenase 5 (11-cis/9-cis) (RDH5), mRNA.	RDH1; HSD17B9	-1.33434	4.27745	-3.51786	0.00103717	0.0263494	-1.0467
1090400	NM_002973.2	6311	ATXN2	Homo sapiens ataxin 2 (ATXN2), mRNA.	FLJ46772; ATX2; TNRC13; SCA2	0.710621	10.7451	3.51843	0.00103547	0.0263198	-1.04517
130070	NM_015662.1	26160	IFT172	Homo sapiens intraflagellar transport 172 homolog (Chlamydomonas) (IFT172), mRNA.	osm-1; wim; DKFZP434A163; SLB; KIAA1179	-0.814658	5.94046	-3.51879	0.00103437	0.0263055	-1.04419
4060192	NM_172056.1	3757	KCNH2	Homo sapiens potassium voltage-gated channel, subfamily H (eag-related), member 2 (KCNH2), transcript variant 2, mRNA.	ERG1; SQT1; Kv11.1; LQT2; HERG; HERG1	-1.88192	4.15248	-3.51916	0.00103325	0.0262907	-1.04318
620369	NM_181677.1	5521	PPP2R2B	Homo sapiens protein phosphatase 2 (formerly 2A), regulatory subunit B, beta isoform (PPP2R2B), transcript variant 5, mRNA.	PR2AB-BETA; PR52B; PR2AB55-BETA; MGC24888; PR55-BETA; PP2A-PR55B; PR2APR55-BETA; SCA12	-0.972714	5.57412	-3.52007	0.00103052	0.0262349	-1.04072
670386	NM_181353.1	3397	ID1	Homo sapiens inhibitor of DNA binding 1, dominant negative helix-loop-helix protein (ID1), transcript variant 2, mRNA.	ID	-2.01772	6.93271	-3.52024	0.00102998	0.0262349	-1.04024
2320400	NM_014251.1	10165	SLC25A13	Homo sapiens solute carrier family 25, member 13 (citrin) (SLC25A13), mRNA.	CTLN2; ARALAR2; CITRIN	1.46164	5.8804	3.52104	0.00102759	0.0262014	-1.03809
6220477	NM_006537.2	9960	USP3	Homo sapiens ubiquitin specific peptidase 3 (USP3), mRNA.	MGC129879; UBP; MGC129878; SIH003	0.66854	9.32273	3.52157	0.00102601	0.0261748	-1.03666
7650524	NM_005504.4	586	BCAT1	Homo sapiens branched chain aminotransferase 1, cytosolic (BCAT1), mRNA.	MECA39; DKFZp686E12175; ECA39; PNAS-121; BCT1	-0.924561	9.50562	-3.52605	0.00101264	0.0258742	-1.02447
4810653	NM_003405.3	7533	YWHAH	Homo sapiens tyrosine 3-monooxygenase/tryptophan 5-monooxygenase activation protein, eta polypeptide (YWHAH), mRNA.	YWHA1	-0.619395	11.6926	-3.52648	0.00101137	0.0258553	-1.02331
6650458	NM_013442.1	30968	STOML2	Homo sapiens stomatin (EPB72)-like 2 (STOML2), mRNA.	HSPC108; SLP-2	0.455547	11.1154	3.52747	0.00100845	0.0257941	-1.02063
1990288	NM_007314.2	27	ABL2	Homo sapiens v-abl Abelson murine leukemia viral oncogene homolog 2 (arg, Abelson-related gene) (ABL2), transcript variant b, mRNA.	FLJ31718; ABLL; ARG; FLJ22224; FLJ41441	1.93801	4.21534	3.52899	0.00100396	0.0257199	-1.01649
7160553	NM_002141.4	3201	HOXA4	Homo sapiens homeobox A4 (HOXA4), mRNA.	HOX1D; HOX1	-1.02924	5.68788	-3.52978	0.00100164	0.0256738	-1.01434
2480487	NM_005819.4	10228	STX6	Homo sapiens syntaxin 6 (STX6), mRNA.		-0.595054	8.75206	-3.52989	0.00100133	0.0256738	-1.01405
4250678	XM_001128419.1	84848	MGC16121	PREDICTED: Homo sapiens hypothetical protein MGC16121 (MGC16121), mRNA.		-1.55251	9.15069	-3.53042	0.000999778	0.0256531	-1.01261
4010114	NM_014839.3	9890	LPPR4	Homo sapiens plasticity related gene 1 (LPPR4), mRNA.	KIAA0455; PRG1; PHP1; PRG-1; RP4-788L13.1	1.46395	5.58019	3.5309	0.000998353	0.0256379	-1.01129
7050575	NM_003713.3	8613	PPAP2B	Homo sapiens phosphatidic acid phosphatase type 2B (PPAP2B), transcript variant 1, mRNA.	MGC15306; LPP3; Dri42; VCIP; PAP2-beta; PAP2-b; PAP-2b	-1.07453	10.5296	-3.5308	0.000998663	0.0256379	-1.01157
4290543	NM_003329.2	7295	TXN	Homo sapiens thioredoxin (TXN), mRNA.	DKFZp686B1993; TRX; MGC61975	0.969305	12.1072	3.53478	0.000987088	0.0253808	-1.00075
3610709	NM_018440.3	55824	PAG1	Homo sapiens phosphoprotein associated with glycosphingolipid microdomains 1 (PAG1), mRNA.	CBP; FLJ37858; MGC138364; PAG	1.14521	6.22974	3.53646	0.000982249	0.0252697	-0.996185
3610372	NM_032359.2	84319	C3orf26	Homo sapiens chromosome 3 open reading frame 26 (C3orf26), mRNA.	MGC4308	0.67221	7.96704	3.53692	0.000980929	0.0252491	-0.994936
6580450	NM_022893.2	53335	BCL11A	Homo sapiens B-cell CLL/lymphoma 11A (zinc finger protein) (BCL11A), transcript variant 1, mRNA.	BCL11A-L; CTIP1; FLJ10173; BCL11A-XL; BCL11A-S; KIAA1809; EVI9	-2.06709	5.11123	-3.53732	0.00097977	0.0252391	-0.993838
1780274	XM_927968.1	27438	CECR7	PREDICTED: Homo sapiens cat eye syndrome chromosome region, candidate 7 (CECR7), mRNA.		-0.856086	7.9613	-3.53915	0.000974538	0.0251244	-0.988866
1990196	NM_145056.1	147906	DACT3	Homo sapiens dapper, antagonist of beta-catenin, homolog 3 (Xenopus laevis) (DACT3), mRNA.	MGC15476; RRR1	-0.914815	8.81918	-3.53922	0.000974323	0.0251244	-0.988661
270437	NM_004924.3	81	ACTN4	Homo sapiens actinin, alpha 4 (ACTN4), mRNA.	DKFZp686K23158; FSGS1; FSGS	-1.16508	9.35479	-3.53926	0.000974213	0.0251244	-0.988556
2650164	NM_018291.2	55277	FLJ10986	Homo sapiens hypothetical protein FLJ10986 (FLJ10986), mRNA.	RP11-242B9.1	-0.692081	8.04746	-3.54192	0.000966664	0.0249609	-0.981331
5690347	NM_001008566.1	8459	TPST2	Homo sapiens tyrosylprotein sulfotransferase 2 (TPST2), transcript variant 1, mRNA.		0.714344	9.7098	3.54239	0.000965309	0.0249391	-0.980028
1240392	NM_003272.1	7107	GPR137B	Homo sapiens G protein-coupled receptor 137B (GPR137B), mRNA.	TM7SF1	0.55701	8.4187	3.5436	0.000961894	0.0249036	-0.976735
2320553	NM_181866.2	11332	ACOT7	Homo sapiens acyl-CoA thioesterase 7 (ACOT7), transcript variant hBACHd, mRNA.	hBACH; LACH1; RP1-120G22.10; MGC1126; LACH; BACH; ACH1; ACT; CTE-II	-1.75732	4.94277	-3.54497	0.000958035	0.0248481	-0.973001
1710053	NM_001010897.1	387923	SERP2	Homo sapiens stress-associated endoplasmic reticulum protein family member 2 (SERP2), mRNA.	bA269C23.1; RP11-269C23.1; C13orf21; MGC35505	1.01896	7.33024	3.54455	0.000959239	0.0248481	-0.974168
6580474	NM_178014.2	203068	TUBB	Homo sapiens tubulin, beta (TUBB), mRNA.	M40; MGC16435; TUBB5; OK/SW-cl.56; MGC117247; TUBB1	-0.542678	12.7248	-3.54537	0.000956916	0.0248406	-0.971916
60280	NM_005763.2	10157	AASS	Homo sapiens aminoadipate-semialdehyde synthase (AASS), nuclear gene encoding mitochondrial protein, mRNA.	LORSDH; LKR/SDH; LKRSDH	1.31041	4.73021	3.5484	0.000948469	0.0246637	-0.963679
6860482	NM_017912.3	55008	HERC6	Homo sapiens hect domain and RLD 6 (HERC6), mRNA.	FLJ20637	-0.930021	5.5739	-3.54817	0.000949091	0.0246637	-0.964288
2940577	NM_021979.3	3306	HSPA2	Homo sapiens heat shock 70kDa protein 2 (HSPA2), mRNA.		-1.48424	8.11492	-3.54818	0.000949073	0.0246637	-0.96427
4250112	NM_031844.2	3192	HNRNPU	Homo sapiens heterogeneous nuclear ribonucleoprotein U (scaffold attachment factor A) (HNRNPU), transcript variant 1, mRNA.	SAF-A; HNRPU; U21.1; HNRNPU	-1.29542	6.97861	-3.54957	0.000945195	0.0246281	-0.960466
3140500	NM_014322.2	23596	OPN3	Homo sapiens opsin 3 (OPN3), mRNA.	ECPN	-1.6847	6.31319	-3.55066	0.000942198	0.0245762	-0.957516
3290291	NM_006527.2	7884	SLBP	Homo sapiens stem-loop binding protein (SLBP), mRNA.	HBP	0.80756	8.3896	3.55075	0.000941936	0.0245762	-0.957258
2000551	NM_032868.2	84954	MPND	Homo sapiens MPN domain containing (MPND), mRNA.	FLJ14981	-1.19001	4.52872	-3.55121	0.000940677	0.0245628	-0.956015
2900435	NM_005870.3	10284	SAP18	Homo sapiens Sin3A-associated protein, 18kDa (SAP18), mRNA.	SAP18p; MGC27131; 2HOR0202	-0.827909	7.22844	-3.55154	0.000939743	0.0245516	-0.955092
4040747	NM_006830.2	10975	UQCR	Homo sapiens ubiquinol-cytochrome c reductase, 6.4kDa subunit (UQCR), mRNA.	0710008D09Rik	-1.16602	5.1386	-3.5526	0.000936842	0.0244889	-0.952219
5890707	NM_017741.3	54876	C4orf30	Homo sapiens chromosome 4 open reading frame 30 (C4orf30), mRNA.	FLJ20280; MGC126765; MGC126767	-0.68015	7.72228	-3.55292	0.000935966	0.0244791	-0.95135
2100722	NM_003762.3	8674	VAMP4	Homo sapiens vesicle-associated membrane protein 4 (VAMP4), mRNA.	VAMP24	1.6268	6.07106	3.55312	0.000935401	0.0244774	-0.950789
2630195	NM_006634.2	10791	VAMP5	Homo sapiens vesicle-associated membrane protein 5 (myobrevin) (VAMP5), mRNA.	MYOBREVIN	-0.764707	11.3112	-3.5543	0.000932166	0.0244189	-0.94757
4640161	NM_001013672.3	400566	C17orf97	Homo sapiens chromosome 17 open reading frame 97 (C17orf97), mRNA.		-0.633841	8.43134	-3.55485	0.00093067	0.0243928	-0.946077
6350437	NM_001407.2	1951	CELSR3	Homo sapiens cadherin, EGF LAG seven-pass G-type receptor 3 (flamingo homolog, Drosophila) (CELSR3), mRNA.	FMI1; RESDA1; HFMI1; EGFL1; MEGF2; CDHF11	1.67203	5.61987	3.5551	0.000929978	0.0243892	-0.945387
6480753	NM_019035.2	54510	PCDH18	Homo sapiens protocadherin 18 (PCDH18), mRNA.	DKFZP434B0923; PCDH68L; KIAA1562	-0.936453	10.7725	-3.55508	0.00093003	0.0243892	-0.945438
70458	NM_006995.3	10385	BTN2A2	Homo sapiens butyrophilin, subfamily 2, member A2 (BTN2A2), transcript variant 1, mRNA.	FLJ41908; BTF2; BT2.2	-1.04892	4.50939	-3.5561	0.000927252	0.0243425	-0.942659
2680446	NM_001659.1	377	ARF3	Homo sapiens ADP-ribosylation factor 3 (ARF3), mRNA.		-0.982675	8.49445	-3.55773	0.000922834	0.0242395	-0.938221
6860379	XM_001131752.1	6729	SRP54	PREDICTED: Homo sapiens signal recognition particle 54kDa (SRP54), mRNA.		-0.51696	10.5679	-3.55883	0.000919852	0.0241742	-0.935213
6200670	NM_145693.1	23175	LPIN1	Homo sapiens lipin 1 (LPIN1), mRNA.	DKFZp781P1796; KIAA0188	-0.633946	9.80323	-3.55942	0.000918257	0.0241453	-0.933601
1990300	NM_003745.1	8651	SOCS1	Homo sapiens suppressor of cytokine signaling 1 (SOCS1), mRNA.	SSI-1; CISH1; SSI1; CIS1; JAB; TIP3; SOCS-1	-1.34373	8.1124	-3.56064	0.000914986	0.0240723	-0.930284
1690746	NM_015322.3	10116	FEM1B	Homo sapiens fem-1 homolog b (C. elegans) (FEM1B), mRNA.	FIAA; DKFZp451E0710	1.18035	6.28718	3.56224	0.000910688	0.0239721	-0.925909
6960689	XM_379228.2	401093	LOC401093	PREDICTED: Homo sapiens hypothetical LOC401093 (LOC401093), mRNA.		-1.49553	4.7991	-3.56356	0.00090717	0.0239053	-0.922311
6840753	NM_004863.2	9517	SPTLC2	Homo sapiens serine palmitoyltransferase, long chain base subunit 2 (SPTLC2), mRNA.	SPT2; KIAA0526; LCB2	-1.30946	6.23579	-3.56375	0.00090665	0.0239045	-0.921778
1510035	NM_001981.2	2060	EPS15	Homo sapiens epidermal growth factor receptor pathway substrate 15 (EPS15), mRNA.	AF1P; MLLT5; AF-1P	-0.724543	6.50603	-3.56603	0.000900602	0.0237579	-0.915557
870497	NM_057182.1	898	CCNE1	Homo sapiens cyclin E1 (CCNE1), transcript variant 2, mRNA.	CCNE	1.24317	4.81408	3.56818	0.000894927	0.0236378	-0.909682
1580324	NM_006225.2	5333	PLCD1	Homo sapiens phospholipase C, delta 1 (PLCD1), mRNA.		1.25133	7.04909	3.56812	0.00089508	0.0236378	-0.90984
4010709	NM_181689.1	4826	NNAT	Homo sapiens neuronatin (NNAT), transcript variant 2, mRNA.	MGC1439; Peg5	-1.81663	9.70854	-3.56853	0.000893999	0.0236348	-0.908718
6940541	NM_173510.1	150275	CCDC117	Homo sapiens coiled-coil domain containing 117 (CCDC117), mRNA.	FLJ33814; dJ366L4.1	-0.696439	8.71664	-3.56948	0.000891505	0.0235944	-0.906121
5910215	NM_002876.2	5889	RAD51C	Homo sapiens RAD51 homolog C (S. cerevisiae) (RAD51C), transcript variant 2, mRNA.	MGC104277; RAD51L2	-0.560823	7.53782	-3.56999	0.000890161	0.0235716	-0.904718
1940561	NM_006568.2	10668	CGRRF1	Homo sapiens cell growth regulator with ring finger domain 1 (CGRRF1), mRNA.	RNF197; CGR19	0.861229	7.84586	3.57157	0.000886029	0.0234934	-0.900393
6480204	NM_006288.2	7070	THY1	Homo sapiens Thy-1 cell surface antigen (THY1), mRNA.	CD90; FLJ33325	-0.953435	11.4003	-3.57149	0.000886244	0.0234934	-0.900618
510487	NM_007111.3	7027	TFDP1	Homo sapiens transcription factor Dp-1 (TFDP1), mRNA.	DP1; DRTF1; Dp-1	-0.805242	9.83543	-3.57196	0.000885029	0.0234867	-0.899344
510747	NM_030660.2	4287	ATXN3	Homo sapiens ataxin 3 (ATXN3), transcript variant 2, mRNA.	SCA3; JOS; ATX3; MJD1; MJD; AT3	0.832791	8.23429	3.57355	0.000880905	0.0233912	-0.895001
5290270	NM_019554.2	6275	S100A4	Homo sapiens S100 calcium binding protein A4 (S100A4), transcript variant 2, mRNA.	FSP1; MTS1; 18A2; PEL98; P9KA; CAPL; 42A	-1.1421	8.24964	-3.57353	0.000880952	0.0233912	-0.895051
1190022	NM_197967.1	637	BID	Homo sapiens BH3 interacting domain death agonist (BID), transcript variant 3, mRNA.	FP497; MGC42355; MGC15319	-0.807554	7.69487	-3.57433	0.000878881	0.0233617	-0.892863
5290427	NM_005270.3	2736	GLI2	Homo sapiens GLI-Kruppel family member GLI2 (GLI2), mRNA.	HPE9; THP2	-1.85963	6.41212	-3.57555	0.000875731	0.0232906	-0.889525
4290243	NM_031305.2	83478	ARHGAP24	Homo sapiens Rho GTPase activating protein 24 (ARHGAP24), transcript variant 2, mRNA.	FILGAP; FLJ33877; DKFZP564B1162; p73; RCGAP72; p73RhoGAP; RC-GAP72	1.25154	8.23107	3.57609	0.00087433	0.0232661	-0.888036
1570504	XM_928051.1	644979	LOC644979	PREDICTED: Homo sapiens hypothetical LOC644979 (LOC644979), mRNA.		-0.804472	6.57083	-3.57658	0.000873062	0.023245	-0.886686
380224	NM_004265.2	9415	FADS2	Homo sapiens fatty acid desaturase 2 (FADS2), mRNA.	SLL0262; LLCDL2; FADSD6; D6D; DES6; TU13	-1.6353	5.82371	-3.57934	0.000866001	0.0230696	-0.879136
3420332	NM_032295.2	84255	SLC37A3	Homo sapiens solute carrier family 37 (glycerol-3-phosphate transporter), member 3 (SLC37A3), transcript variant 2, mRNA.	MGC32939	-0.591718	8.12998	-3.5798	0.000864837	0.0230511	-0.877885
2340528	NM_033286.1	90417	C15orf23	Homo sapiens chromosome 15 open reading frame 23 (C15orf23), mRNA.	FLJ14502; HSD11	0.772856	6.22547	3.58052	0.000863009	0.023015	-0.875918
7050768	NM_000916.3	5021	OXTR	Homo sapiens oxytocin receptor (OXTR), mRNA.	OT-R	-1.89283	6.61038	-3.58151	0.00086049	0.0229604	-0.8732
4850731	NM_006287.4	7035	TFPI	Homo sapiens tissue factor pathway inhibitor (lipoprotein-associated coagulation inhibitor) (TFPI), transcript variant 1, mRNA.	TFI; LACI; EPI	0.855324	10.6155	3.58421	0.000853685	0.0228037	-0.865817
3390722	NM_032316.3	84276	NICN1	Homo sapiens nicolin 1 (NICN1), mRNA.	MGC12936	-0.899701	8.96959	-3.58534	0.000850838	0.0227401	-0.86271
3450672	XM_928404.1	645362	LOC645362	PREDICTED: Homo sapiens hypothetical protein LOC645362 (LOC645362), mRNA.		-0.893968	6.6566	-3.58608	0.00084899	0.0227049	-0.860688
3830327	NM_007283.5	11343	MGLL	Homo sapiens monoglyceride lipase (MGLL), transcript variant 1, mRNA.	MGL; HU-K5	-0.858872	7.82277	-3.58605	0.000849054	0.0227049	-0.860758
6380717	NM_005345.4	3303	HSPA1A	Homo sapiens heat shock 70kDa protein 1A (HSPA1A), mRNA.	HSPA1; HSP70-1; HSPA1B; HSP72	-1.66929	8.00229	-3.58632	0.000848374	0.0227049	-0.860013
2760112	NM_005767.4	10161	P2RY5	Homo sapiens purinergic receptor P2Y, G-protein coupled, 5 (P2RY5), mRNA.	MGC120358; P2Y5	-2.02878	6.00397	-3.58957	0.000840304	0.0225202	-0.851124
7200762	NM_022477.2	57446	NDRG3	Homo sapiens NDRG family member 3 (NDRG3), transcript variant 2, mRNA.	FLJ13556	-0.922825	6.70884	-3.59015	0.000838858	0.0224939	-0.849522
3800398	NM_018438.4	26270	FBXO6	Homo sapiens F-box protein 6 (FBXO6), mRNA.	Fbx6b; FBG2; FBX6; FBS2	0.767066	6.92456	3.59182	0.000834728	0.0224077	-0.844931
130255	NM_001895.3	1457	CSNK2A1	Homo sapiens casein kinase 2, alpha 1 polypeptide (CSNK2A1), transcript variant 2, mRNA.	CKII alpha; CK2A1; CKII	0.69488	8.35465	3.59258	0.000832866	0.02237	-0.842854
1170301	NM_001080420.1	85358	SHANK3	Homo sapiens SH3 and multiple ankyrin repeat domains 3 (SHANK3), mRNA.	SPANK-2; PSAP2; PROSAP2; KIAA1650	0.894254	7.88957	3.59368	0.000830169	0.0223222	-0.839837
1340491	NM_004510.2	3431	SP110	Homo sapiens SP110 nuclear body protein (SP110), transcript variant b, mRNA.	FLJ22835; IFI75; VODI; IFI41	-0.823801	7.72543	-3.59435	0.000828542	0.0222982	-0.838012
6200315	NM_001375.2	1777	DNASE2	Homo sapiens deoxyribonuclease II, lysosomal (DNASE2), mRNA.	DNL; DNASE2A; DNL2	0.594141	9.89083	3.59423	0.00082882	0.0222982	-0.838324
1510039	NM_006938.2	6632	SNRPD1	Homo sapiens small nuclear ribonucleoprotein D1 polypeptide 16kDa (SNRPD1), mRNA.	SNRPD; HsT2456; SMD1	-1.73502	4.55567	-3.59465	0.000827799	0.0222953	-0.837178
6980382	NM_016426.4	51512	GTSE1	Homo sapiens G-2 and S-phase expressed 1 (GTSE1), mRNA.	B99	-1.77527	4.59104	-3.59599	0.000824524	0.0222316	-0.83349
6900592	NM_147148.1	2948	GSTM4	Homo sapiens glutathione S-transferase M4 (GSTM4), transcript variant 2, mRNA.	GSTM4-4; MGC131945; MGC9247; GTM4	1.3189	6.3112	3.59688	0.000822375	0.0221945	-0.831062
6560300	NM_001860.2	1318	SLC31A2	Homo sapiens solute carrier family 31 (copper transporters), member 2 (SLC31A2), mRNA.	hCTR2; CTR2; COPT2	0.870486	6.87429	3.59675	0.000822693	0.0221945	-0.831422
1820646	NM_021224.4	58499	ZNF462	Homo sapiens zinc finger protein 462 (ZNF462), mRNA.	FLJ45904; RP11-508N12.1; KIAA1803; FLJ14960; Zfp462; DKFZp686B2325; DKFZP762N2316	-1.49219	8.47911	-3.59707	0.000821898	0.0221945	-0.830522
380468	NM_024482.1	10691	GMEB1	Homo sapiens glucocorticoid modulatory element binding protein 1 (GMEB1), transcript variant 2, mRNA.	P96PIF; PIF96	0.97856	6.48371	3.59813	0.000819337	0.022153	-0.827619
2750148	NM_032433.2	84449	ZNF333	Homo sapiens zinc finger protein 333 (ZNF333), mRNA.	KIAA1806	1.02872	5.23922	3.59838	0.00081873	0.0221523	-0.82693
6980300	NM_024308.3	79154	MGC4172	Homo sapiens short-chain dehydrogenase/reductase (MGC4172), mRNA.	FLJ39232; ARPG836	-0.630391	6.78019	-3.59855	0.000818324	0.0221523	-0.826468
5890102	NM_021204.2	58478	ENOPH1	Homo sapiens enolase-phosphatase 1 (ENOPH1), mRNA.	E1; MST145; MASA; DKFZp586M0524; FLJ12594	0.737382	9.29407	3.59833	0.000818858	0.0221523	-0.827076
6980072	NM_176787.4	23556	PIGN	Homo sapiens phosphatidylinositol glycan anchor biosynthesis, class N (PIGN), transcript variant 1, mRNA.	MCD4; MDC4; PIG-N; MGC26427	-0.961719	7.22839	-3.59978	0.00081535	0.0220942	-0.823081
4560139	NM_015455.3	57472	CNOT6	Homo sapiens CCR4-NOT transcription complex, subunit 6 (CNOT6), mRNA.	KIAA1194; CCR4	-1.02454	8.10217	-3.59978	0.000815353	0.0220942	-0.823084
4280692	NM_001618.2	142	PARP1	Homo sapiens poly (ADP-ribose) polymerase family, member 1 (PARP1), mRNA.	PARP-1; PARP; pADPRT-1; ADPRT1; ADPRT; PPOL	-0.834853	9.8527	-3.60043	0.000813794	0.0220765	-0.821304
2710121	XM_944534.1	442597	LOC442597	PREDICTED: Homo sapiens hypothetical LOC442597 (LOC442597), mRNA.		-1.06818	6.70536	-3.60115	0.000812073	0.022042	-0.819334
1230673	NM_020230.4	56342	PPAN	Homo sapiens peter pan homolog (Drosophila) (PPAN), mRNA.	MGC14226; SSF2; SSF1; BXDC3; SSF; MGC45852	1.08232	6.45167	3.60308	0.000807444	0.0219408	-0.814016
540403	NM_182492.1	91355	LRP5L	Homo sapiens low density lipoprotein receptor-related protein 5-like (LRP5L), mRNA.	DKFZp434O0213	1.44354	6.80232	3.60387	0.000805573	0.0219176	-0.811858
2340681	NM_206963.1	5918	RARRES1	Homo sapiens retinoic acid receptor responder (tazarotene induced) 1 (RARRES1), transcript variant 1, mRNA.	TIG1	-2.31978	6.80386	-3.60382	0.000805693	0.0219176	-0.811996
2710711	NM_005488.1	10043	TOM1	Homo sapiens target of myb1 (chicken) (TOM1), mRNA.	FLJ33404	1.79952	4.52579	3.60446	0.000804161	0.0219078	-0.810225
2510687	NM_201263.2	10352	WARS2	Homo sapiens tryptophanyl tRNA synthetase 2, mitochondrial (WARS2), nuclear gene encoding mitochondrial protein, transcript variant 2, mRNA.	TrpRS	1.03998	6.44456	3.60435	0.000804434	0.0219078	-0.810541
70088	NM_000337.4	6444	SGCD	Homo sapiens sarcoglycan, delta (35kDa dystrophin-associated glycoprotein) (SGCD), transcript variant 1, mRNA.	SG-delta; SGCDP; CMD1L; MGC22567; 35DAG; SGD; DAGD	-2.18398	5.47929	-3.60519	0.000802433	0.0218777	-0.808224
6400132	NM_005587.1	4205	MEF2A	Homo sapiens myocyte enhancer factor 2A (MEF2A), mRNA.	ADCAD1; RSRFC9; RSRFC4	1.22887	5.44861	3.60778	0.000796329	0.0217356	-0.801118
360047	NM_002048.1	2619	GAS1	Homo sapiens growth arrest-specific 1 (GAS1), mRNA.		-1.70711	8.676	-3.60798	0.000795854	0.0217348	-0.800563
6400240	NM_001080398.1	23392	KIAA0368	Homo sapiens KIAA0368 (KIAA0368), mRNA.	RP11-386D8.2; KIAA1962; ECM29; FLJ22036	-1.04264	5.70521	-3.60825	0.000795211	0.0217294	-0.799811
1240541	NM_002896.1	5936	RBM4	Homo sapiens RNA binding motif protein 4 (RBM4), mRNA.	ZCCHC21; RBM4A; LARK; MGC75138; ZCRB3A; DKFZp547K0918	-0.917168	7.56491	-3.60863	0.00079433	0.0217175	-0.798779
4640392	NM_005937.3	4302	MLLT6	Homo sapiens myeloid/lymphoid or mixed-lineage leukemia (trithorax homolog, Drosophila); translocated to, 6 (MLLT6), mRNA.	AF17; FLJ23480	0.773158	7.63332	3.61044	0.000790094	0.021637	-0.793804
5490646	NM_001034023.1	55929	DMAP1	Homo sapiens DNA methyltransferase 1 associated protein 1 (DMAP1), transcript variant 2, mRNA.	FLJ11543; KIAA1425; DNMTAP1; DKFZp686L09142; SWC4; DNMAP1; EAF2	0.549521	8.90171	3.61026	0.000790502	0.021637	-0.794283
290441	NM_181701.3	169714	QSOX2	Homo sapiens quiescin Q6 sulfhydryl oxidase 2 (QSOX2), mRNA.	SOXN; QSCN6L1; RP11-83N9.4; DKFZp762A2013	0.790679	6.85555	3.61133	0.000788022	0.0215934	-0.791359
3190753	NM_014960.2	22901	ARSG	Homo sapiens arylsulfatase G (ARSG), mRNA.	KIAA1001	1.60374	4.19115	3.61357	0.000782808	0.0214713	-0.785182
1510743	NM_001099645.1	200916	RPL22L1	Homo sapiens ribosomal protein L22-like 1 (RPL22L1), mRNA.	MGC104449	-1.32019	4.31295	-3.61348	0.000783008	0.0214713	-0.785419
650458	NM_182909.2	11259	FILIP1L	Homo sapiens filamin A interacting protein 1-like (FILIP1L), transcript variant 1, mRNA.	DOC-1; GIP90; DOC1	-1.62348	10.1642	-3.61385	0.000782172	0.0214713	-0.784425
1850437	NM_015902.4	51366	UBR5	Homo sapiens ubiquitin protein ligase E3 component n-recognin 5 (UBR5), mRNA.	DD5; MGC57263; FLJ11310; HYD; EDD1; KIAA0896; EDD	0.68788	8.04969	3.61517	0.000779117	0.0214095	-0.780783
2630315	NM_003800.3	8732	RNGTT	Homo sapiens RNA guanylyltransferase and 5'-phosphatase (RNGTT), mRNA.	HCE1; hCAP; CAP1A; HCE; DKFZp686J2031	-0.550956	8.27877	-3.61547	0.000778433	0.0214027	-0.779966
670286	NM_001259.5	1021	CDK6	Homo sapiens cyclin-dependent kinase 6 (CDK6), mRNA.	PLSTIRE; MGC59692	-0.75487	9.30337	-3.61567	0.000777968	0.021402	-0.779409
5340332	XR_015731.1	729101	LOC729101	PREDICTED: Homo sapiens misc_RNA (LOC729101), miscRNA.		-1.27212	5.94747	-3.61733	0.000774147	0.0213177	-0.774826
2320707	NM_006860.2	11020	RABL4	Homo sapiens RAB, member of RAS oncogene family-like 4 (RABL4), mRNA.	RAYL	0.603132	7.96424	3.61719	0.000774468	0.0213177	-0.775212
1230215	NM_152238.1	51375	SNX7	Homo sapiens sorting nexin 7 (SNX7), transcript variant 2, mRNA.	MGC8717; DKFZP564F052	-0.844761	8.12044	-3.61778	0.000773131	0.021305	-0.773605
3610669	XM_928905.2	645937	LOC645937	PREDICTED: Homo sapiens similar to zinc finger protein 598 (LOC645937), mRNA.		0.840789	6.80741	3.61903	0.000770275	0.0212491	-0.770159
5260025	NM_033201.1	89927	C16orf45	Homo sapiens chromosome 16 open reading frame 45 (C16orf45), mRNA.	FLJ32618	0.887562	6.92142	3.61885	0.000770669	0.0212491	-0.770635
160204	NM_006638.2	10799	RPP40	Homo sapiens ribonuclease P/MRP 40kDa subunit (RPP40), mRNA.	bA428J1.3; RNASEP1	0.895865	8.89863	3.62014	0.000767746	0.0211925	-0.767098
150291	NM_178523.3	90317	ZNF616	Homo sapiens zinc finger protein 616 (ZNF616), mRNA.	MGC149778; MGC45556	-0.82265	6.25712	-3.62225	0.000762964	0.0211162	-0.761282
5220484	NM_198204.1	6945	MLX	Homo sapiens MAX-like protein X (MLX), transcript variant 2, mRNA.	TCFL4; MXD7; MAD7	0.961846	6.3551	3.62202	0.000763477	0.0211162	-0.761907
3120162	NM_001003945.1	210	ALAD	Homo sapiens aminolevulinate, delta-, dehydratase (ALAD), transcript variant 1, mRNA.	PBGS; MGC5057; ALADH	-0.57147	8.0406	-3.6222	0.00076308	0.0211162	-0.761423
2760164	NM_012328.1	4189	DNAJB9	Homo sapiens DnaJ (Hsp40) homolog, subfamily B, member 9 (DNAJB9), mRNA.	MSTP049; MDG1; DKFZP564F1862; MST049; ERdj4	1.53837	8.58158	3.62198	0.000763581	0.0211162	-0.762034
1990630	NM_021158.3	57761	TRIB3	Homo sapiens tribbles homolog 3 (Drosophila) (TRIB3), mRNA.	SKIP3; NIPK; SINK; TRB3; C20orf97	2.39781	9.1801	3.62177	0.00076404	0.0211162	-0.762594
5130458	NM_019030.2	54505	DHX29	Homo sapiens DEAH (Asp-Glu-Ala-His) box polypeptide 29 (DHX29), mRNA.	FLJ21492; DDX29	-0.560373	9.45729	-3.62259	0.000762208	0.0211162	-0.760359
5890242	NM_003022.1	6451	SH3BGRL	Homo sapiens SH3 domain binding glutamic acid-rich protein like (SH3BGRL), mRNA.	MGC117402; SH3BGR	-0.723361	10.29	-3.62266	0.000762033	0.0211162	-0.760145
730332	NM_002444.2	4478	MSN	Homo sapiens moesin (MSN), mRNA.		-0.598602	11.3374	-3.62174	0.000764117	0.0211162	-0.762688
7200647	NM_001001795.1	414919	MGC70857	Homo sapiens similar to RIKEN cDNA C030006K11 gene (MGC70857), mRNA.		0.822665	7.8876	3.62655	0.000753309	0.0209242	-0.749426
770672	NM_003249.3	7064	THOP1	Homo sapiens thimet oligopeptidase 1 (THOP1), mRNA.	MEPD_HUMAN; MP78; EP24.15	-0.692188	8.01368	-3.62777	0.000750588	0.0208604	-0.746057
5810750	NM_032783.3	84869	CBR4	Homo sapiens carbonyl reductase 4 (CBR4), mRNA.	FLJ14431	-0.923713	7.17923	-3.6299	0.000745876	0.0207413	-0.740193
3800553	NM_152640.3	196513	DCP1B	Homo sapiens DCP1 decapping enzyme homolog B (S. cerevisiae) (DCP1B), mRNA.	hDcp1b; DCP1	1.12333	6.33292	3.63396	0.000736955	0.0205125	-0.728989
7040647	XM_001132495.1	284129	SLC26A11	PREDICTED: Homo sapiens solute carrier family 26, member 11 (SLC26A11), mRNA.		0.96696	6.82193	3.63396	0.000736957	0.0205125	-0.728991
3170132	NM_018212.4	55740	ENAH	Homo sapiens enabled homolog (Drosophila) (ENAH), transcript variant 2, mRNA.	NDPP1; MENA	-0.813789	6.61204	-3.6354	0.000733814	0.0204525	-0.725011
6560091	NM_001024847.2	7048	TGFBR2	Homo sapiens transforming growth factor, beta receptor II (70/80kDa) (TGFBR2), transcript variant 1, mRNA.	RIIC; MFS2; TAAD2; AAT3; TGFR-2; FAA3; TGFbeta-RII	-1.00028	10.7079	-3.63621	0.000732047	0.0204149	-0.722767
3130523	NM_032560.3	55671	KIAA2010	Homo sapiens KIAA2010 (KIAA2010), transcript variant 1, mRNA.	MSTP033; SMEK1	0.515344	8.58943	3.63679	0.000730792	0.0203916	-0.721169
7320368	NM_199133.2	134145	FAM173B	Homo sapiens family with sequence similarity 173, member B (FAM173B), mRNA.	FLJ20667	-0.919693	6.61615	-3.63791	0.000728376	0.0203358	-0.718085
7150292	NM_001013642.2	388610	C1orf225	Homo sapiens chromosome 1 open reading frame 225 (C1orf225), mRNA.		-1.13421	10.4729	-3.63854	0.000727026	0.0203097	-0.716358
3370202	NR_001562.1	303	ANXA2P1	Homo sapiens annexin A2 pseudogene 1 (ANXA2P1) on chromosome 4.	LPC2A; ANX2L1; ANX2P1	-1.03725	9.68027	-3.63943	0.000725095	0.0202674	-0.71388
610445	NM_177423.1	8500	PPFIA1	Homo sapiens protein tyrosine phosphatase, receptor type, f polypeptide (PTPRF), interacting protein (liprin), alpha 1 (PPFIA1), transcript variant 1, mRNA.	MGC26800; FLJ41337; LIPRIN; LIP1; FLJ42630; FLJ43474; LIP.1	1.12699	5.46783	3.63981	0.000724279	0.0202562	-0.712832
3310181	NM_152734.2	221477	C6orf89	Homo sapiens chromosome 6 open reading frame 89 (C6orf89), mRNA.	FLJ25357	-0.654822	7.1795	-3.64174	0.000720146	0.0201521	-0.707502
6200437	NM_207012.2	26985	AP3M1	Homo sapiens adaptor-related protein complex 3, mu 1 subunit (AP3M1), transcript variant 1, mRNA.	MGC22164	-0.510486	9.51651	-3.6418	0.000720015	0.0201521	-0.707332
6040767	NM_004204.2	9091	PIGQ	Homo sapiens phosphatidylinositol glycan anchor biosynthesis, class Q (PIGQ), transcript variant 2, mRNA.	GPI1; c407A10.1; hGPI1; MGC12693	0.976733	8.26637	3.64339	0.000716641	0.0200771	-0.702957
4200291	NM_207038.1	6938	TCF12	Homo sapiens transcription factor 12 (TCF12), transcript variant 4, mRNA.	HEB; HsT17266; HTF4	-0.721919	9.0958	-3.64401	0.000715314	0.0200629	-0.701232
2630400	NM_015235.2	23283	CSTF2T	Homo sapiens cleavage stimulation factor, 3' pre-RNA, subunit 2, 64kDa, tau variant (CSTF2T), mRNA.	CstF-64T; KIAA0689; DKFZp434C1013	-1.68422	4.22306	-3.64522	0.000712761	0.020008	-0.697901
2120129	NM_080829.1	140876	C20orf175	Homo sapiens chromosome 20 open reading frame 175 (C20orf175), mRNA.	FLJ32230; dJ530I15.2; FAM65C	1.75611	4.88814	3.64631	0.00071046	0.0199612	-0.694888
7320072	NM_032981.2	1837	DTNA	Homo sapiens dystrobrevin, alpha (DTNA), transcript variant 8, mRNA.	D18S892E; DTN; LVNC1; DRP3	-1.78791	4.55761	-3.64851	0.000705834	0.0198655	-0.688803
3830156	NM_012086.2	9330	GTF3C3	Homo sapiens general transcription factor IIIC, polypeptide 3, 102kDa (GTF3C3), mRNA.	TFIIICgamma; TFiiiC2-102; TFIIIC102	0.77768	8.30268	3.64858	0.000705681	0.0198655	-0.688602
6400386	NM_004579.2	5871	MAP4K2	Homo sapiens mitogen-activated protein kinase kinase kinase kinase 2 (MAP4K2), mRNA.	GCK; RAB8IP; BL44	0.6395	9.55206	3.64856	0.000705714	0.0198655	-0.688646
6370593	NM_138707.1	9275	BCL7B	Homo sapiens B-cell CLL/lymphoma 7B (BCL7B), transcript variant 2, mRNA.		0.826375	7.76921	3.6491	0.000704599	0.0198651	-0.687172
6400364	NM_006186.2	4929	NR4A2	Homo sapiens nuclear receptor subfamily 4, group A, member 2 (NR4A2), transcript variant 1, mRNA.	RNR1; NOT; TINUR; NURR1; HZF-3	2.57335	7.71694	3.64935	0.000704068	0.0198616	-0.68647
520243	NM_002896.2	5936	RBM4	Homo sapiens RNA binding motif protein 4 (RBM4), mRNA.	ZCRB3A; ZCCHC21; RBM4A; LARK; MGC75138; DKFZp547K0918	-0.761886	8.2154	-3.6506	0.000701456	0.0198108	-0.683007
150315	NM_020152.2	56911	C21orf7	Homo sapiens chromosome 21 open reading frame 7 (C21orf7), mRNA.	TAKL-2; TAK1L; TAKL-1; HC21ORF7; TAKL	-2.09148	5.82844	-3.65102	0.000700593	0.019798	-0.681861
5690333	NM_003400.3	7514	XPO1	Homo sapiens exportin 1 (CRM1 homolog, yeast) (XPO1), mRNA.	DKFZp686B1823; CRM1	0.782988	10.045	3.65258	0.00069734	0.0197174	-0.677525
4120475	NM_006942.1	6665	SOX15	Homo sapiens SRY (sex determining region Y)-box 15 (SOX15), mRNA.	SOX27; SOX26; SOX20	-1.83771	4.86977	-3.65341	0.000695637	0.0196807	-0.675247
7550343	NM_004905.2	9588	PRDX6	Homo sapiens peroxiredoxin 6 (PRDX6), mRNA.	p29; MGC46173; PRX; AOP2; aiPLA2; 1-Cys; KIAA0106; NSGPx	-0.698933	12.6746	-3.65422	0.000693951	0.0196444	-0.672985
1070133	NM_012129.2	9069	CLDN12	Homo sapiens claudin 12 (CLDN12), mRNA.		0.69597	7.11893	3.6547	0.000692967	0.0196393	-0.671664
3180288	NM_020642.3	56672	C11orf17	Homo sapiens chromosome 11 open reading frame 17 (C11orf17), transcript variant 2, mRNA.	BCA3; AKIP1	-0.720152	7.72884	-3.65787	0.000686474	0.0195006	-0.662892
2850630	NM_199250.1	84798	C19orf48	Homo sapiens chromosome 19 open reading frame 48 (C19orf48), mRNA.	MGC13170	0.747086	8.9906	3.6591	0.000683964	0.0194519	-0.659479
2600674	NM_001080411.1	163059	ZNF433	Homo sapiens zinc finger protein 433 (ZNF433), mRNA.	FLJ40981	2.04715	4.94206	3.65939	0.00068338	0.0194466	-0.658683
6550603	NM_000859.1	3156	HMGCR	Homo sapiens 3-hydroxy-3-methylglutaryl-Coenzyme A reductase (HMGCR), mRNA.		-0.86363	8.05833	-3.65981	0.000682525	0.0194337	-0.657517
5360672	NM_004354.1	901	CCNG2	Homo sapiens cyclin G2 (CCNG2), mRNA.		1.36916	6.94569	3.66076	0.000680598	0.0193901	-0.654881
7150674	NM_001007535.1	286453	dJ341D10.1	Homo sapiens dJ341D10.1 (novel protein) (dJ341D10.1), mRNA.		1.23731	6.4472	3.66112	0.000679877	0.0193809	-0.653894
4730019	NM_004429.3	1947	EFNB1	Homo sapiens ephrin-B1 (EFNB1), mRNA.	MGC8782; LERK2; CFNS; EFL3; CFND; EPLG2; Elk-L	-1.1725	6.52377	-3.66208	0.000677941	0.0193544	-0.651236
510435	NM_181839.1	5569	PKIA	Homo sapiens protein kinase (cAMP-dependent, catalytic) inhibitor alpha (PKIA), transcript variant 7, mRNA.	PRKACN1	-1.01656	7.78772	-3.66177	0.000678552	0.0193544	-0.652076
110161	NM_015137.3	23167	EFR3A	Homo sapiens EFR3 homolog A (S. cerevisiae) (EFR3A), mRNA.	KIAA0143; DKFZp781J0562	0.721827	10.3203	3.6618	0.00067851	0.0193544	-0.652018
4540435	NM_016185.2	51155	HN1	Homo sapiens hematological and neurological expressed 1 (HN1), transcript variant 1, mRNA.	HN1A; ARM2	-1.49412	6.58029	-3.66496	0.000672148	0.0192054	-0.643239
6220438	NM_004755.2	9252	RPS6KA5	Homo sapiens ribosomal protein S6 kinase, 90kDa, polypeptide 5 (RPS6KA5), transcript variant 1, mRNA.	RLPK; MSPK1; MGC1911; MSK1	1.74927	4.09848	3.6657	0.00067067	0.0191856	-0.641188
1090575	NM_015238.1	23286	WWC1	Homo sapiens WW and C2 domain containing 1 (WWC1), mRNA.	FLJ10865; KIAA0869; KIBRA; FLJ23369	-1.66354	4.05297	-3.66748	0.000667137	0.0191182	-0.636265
150435	NM_020812.1	57572	DOCK6	Homo sapiens dedicator of cytokinesis 6 (DOCK6), mRNA.	ZIR1	0.78595	7.52862	3.66854	0.000665035	0.0190804	-0.633324
6200753	NM_015055.2	23075	SWAP70	Homo sapiens SWAP-70 protein (SWAP70), mRNA.	HSPC321; FLJ39540; KIAA0640; SWAP-70	0.885107	8.35791	3.66977	0.000662597	0.0190216	-0.629901
2260468	NM_012282.2	23630	KCNE1L	Homo sapiens KCNE1-like (KCNE1L), mRNA.	KCNE5	1.40168	4.02506	3.6705	0.000661165	0.0189917	-0.627885
7210398	NM_016815.2	2995	GYPC	Homo sapiens glycophorin C (Gerbich blood group) (GYPC), transcript variant 2, mRNA.	MGC126191; GE; CD236R; GYPD; CD236; GPC; MGC117309; MGC126192	0.939873	10.8282	3.67554	0.00065131	0.0187306	-0.613886
2340246	NM_001037954.2	85458	DIXDC1	Homo sapiens DIX domain containing 1 (DIXDC1), transcript variant 1, mRNA.	KIAA1735; CCD1	-0.974846	5.40057	-3.67578	0.000650862	0.0187288	-0.613245
3390292	NM_001206.2	687	KLF9	Homo sapiens Kruppel-like factor 9 (KLF9), mRNA.	BTEB; BTEB1	1.13114	10.2274	3.67606	0.000650317	0.0187288	-0.612464
5960446	NM_194454.1	889	KRIT1	Homo sapiens KRIT1, ankyrin repeat containing (KRIT1), transcript variant 3, mRNA.	CCM1; CAM	-1.23199	6.19109	-3.67639	0.000649677	0.0187278	-0.611546
1990386	NM_018159.3	55190	NUDT11	Homo sapiens nudix (nucleoside diphosphate linked moiety X)-type motif 11 (NUDT11), mRNA.	FLJ10628; DIPP3beta; DIPP3b; ASP1; hDIPP3beta	-0.848506	8.06095	-3.67704	0.000648419	0.0187137	-0.609739
5890075	NM_004664.2	8825	LIN7A	Homo sapiens lin-7 homolog A (C. elegans) (LIN7A), mRNA.	MGC148143; LIN-7A; VELI1; TIP-33; LIN7; MALS-1	1.3502	5.09935	3.67887	0.000644893	0.0186339	-0.604656
4280632	NM_000820.1	2621	GAS6	Homo sapiens growth arrest-specific 6 (GAS6), mRNA.	FLJ34709; AXLLG; AXSF; DKFZp666G247	-0.902045	12.6052	-3.67915	0.000644353	0.0186294	-0.603875
6620291	NM_001039771.2	643866	CBLN3	Homo sapiens cerebellin 3 precursor (CBLN3), mRNA.	PRO1486	-1.33189	6.42748	-3.67938	0.000643905	0.0186275	-0.603227
4570692	NM_017871.4	54973	CPSF3L	Homo sapiens cleavage and polyadenylation specific factor 3-like (CPSF3L), mRNA.	RC68; INTS11; FLJ13294; RC-68; CPSF73L; FLJ20542; INT11	1.27484	6.03005	3.68118	0.00064047	0.0185721	-0.598239
1090497	NM_003851.2	8804	CREG1	Homo sapiens cellular repressor of E1A-stimulated genes 1 (CREG1), mRNA.	CREG	1.05883	6.64443	3.68142	0.000640001	0.0185696	-0.597557
6270411	NM_002048.1	2619	GAS1	Homo sapiens growth arrest-specific 1 (GAS1), mRNA.		-1.95762	4.38851	-3.68258	0.00063781	0.0185368	-0.594359
5090450	NM_004818.2	9416	DDX23	Homo sapiens DEAD (Asp-Glu-Ala-Asp) box polypeptide 23 (DDX23), mRNA.	U5-100K; prp28; PRPF28; MGC8416	-0.609756	8.59762	-3.68239	0.00063817	0.0185368	-0.594885
150441	NM_053000.1	114915	TIGA1	Homo sapiens TIGA1 (TIGA1), mRNA.	MGC126893	0.881441	11.0923	3.68222	0.000638494	0.0185368	-0.595358
2570707	NM_013240.3	29104	N6AMT1	Homo sapiens N-6 adenine-specific DNA methyltransferase 1 (putative) (N6AMT1), transcript variant 1, mRNA.	PRED28; MTQ2; HEMK2; N6AMT; C21orf127; MGC19995	1.07116	6.299	3.68334	0.000636351	0.0185155	-0.592223
2030520	NM_033198.2	94005	PIGS	Homo sapiens phosphatidylinositol glycan anchor biosynthesis, class S (PIGS), mRNA.	DKFZp686K20216; FLJ45226	-0.488719	8.38666	-3.6832	0.00063662	0.0185155	-0.592618
2450110	NM_006983.1	8510	MMP23B	Homo sapiens matrix metallopeptidase 23B (MMP23B), mRNA.	MIFR-1; MIFR; MMP22	-1.14877	8.68832	-3.68471	0.000633771	0.0184656	-0.588436
1690259	NM_004670.3	9060	PAPSS2	Homo sapiens 3'-phosphoadenosine 5'-phosphosulfate synthase 2 (PAPSS2), transcript variant 1, mRNA.	SK2; ATPSK2	-1.10595	9.43857	-3.68587	0.000631579	0.0184238	-0.585205
1710286	NM_032637.2	6502	SKP2	Homo sapiens S-phase kinase-associated protein 2 (p45) (SKP2), transcript variant 2, mRNA.	MGC1366; FBXL1; FBL1; FLB1	-1.45307	8.802	-3.6864	0.000630581	0.0184056	-0.58373
1990358	NM_005371.4	4234	METTL1	Homo sapiens methyltransferase like 1 (METTL1), transcript variant 1, mRNA.	C12orf1; YDL201w; TRM8	0.965956	6.56353	3.68743	0.000628643	0.0183601	-0.580861
540204	NM_002252.3	3790	KCNS3	Homo sapiens potassium voltage-gated channel, delayed-rectifier, subfamily S, member 3 (KCNS3), mRNA.	MGC9481; KV9.3	1.21857	7.05466	3.68798	0.000627608	0.0183408	-0.579324
2140368	NM_006628.4	10776	ARPP-19	Homo sapiens cyclic AMP phosphoprotein, 19 kD (ARPP-19), mRNA.	ARPP19; ARPP16; FLJ41622; ARPP-16	-0.654972	7.55	-3.68853	0.000626596	0.0183222	-0.577819
6940600	NM_207343.2	257160	RNF214	Homo sapiens ring finger protein 214 (RNF214), transcript variant 1, mRNA.	DKFZp547C195	0.957649	7.19248	3.68924	0.000625266	0.0182943	-0.575837
10433	NM_003637.3	8515	ITGA10	Homo sapiens integrin, alpha 10 (ITGA10), mRNA.	PRO827	1.01727	6.07875	3.69178	0.000620541	0.0181778	-0.568763
4590377	NM_144698.2	148741	ANKRD35	Homo sapiens ankyrin repeat domain 35 (ANKRD35), mRNA.	MGC126667; FLJ25124; MGC126669	-1.27052	7.74145	-3.69202	0.000620092	0.0181756	-0.568089
7380021	NM_001292.1	1198	CLK3	Homo sapiens CDC-like kinase 3 (CLK3), transcript variant phclk3/152, mRNA.	FLJ22858	1.94666	4.48647	3.69304	0.000618217	0.0181424	-0.565264
3460059	NM_016044.1	51011	FAHD2A	Homo sapiens fumarylacetoacetate hydrolase domain containing 2A (FAHD2A), mRNA.	MGC131995; CGI-105	-1.21741	4.84969	-3.6936	0.000617183	0.018123	-0.563703
7160180	NM_006002.3	7347	UCHL3	Homo sapiens ubiquitin carboxyl-terminal esterase L3 (ubiquitin thiolesterase) (UCHL3), mRNA.	UCH-L3	-0.650295	8.64173	-3.69424	0.000616002	0.0181045	-0.561916
1710189	NM_022450.2	64285	RHBDF1	Homo sapiens rhomboid 5 homolog 1 (Drosophila) (RHBDF1), mRNA.	gene -90; C16orf8; FLJ22357; Dist1; gene -89; EGFR-RS; hDist1; FLJ2235	0.706985	11.3838	3.69414	0.000616184	0.0181045	-0.562192
4040242	NM_198552.1	375061	FAM89A	Homo sapiens family with sequence similarity 89, member A (FAM89A), mRNA.	RP11-423F24.2; C1orf153; MGC15887	0.914995	5.87795	3.69492	0.000614763	0.0180867	-0.560039
580601	NM_153747.1	5279	PIGC	Homo sapiens phosphatidylinositol glycan anchor biosynthesis, class C (PIGC), transcript variant 1, mRNA.	GPI2; MGC2049	-0.558021	8.95286	-3.69554	0.000613614	0.0180725	-0.558294
1500711	NM_014876.3	9929	JOSD1	Homo sapiens Josephin domain containing 1 (JOSD1), mRNA.	dJ508I15.2; KIAA0063	1.01623	7.57444	3.69793	0.000609262	0.017966	-0.551655
3850136	NM_001286.2	1185	CLCN6	Homo sapiens chloride channel 6 (CLCN6), transcript variant ClC-6a, mRNA.	KIAA0046; CLC-6	0.828052	7.74818	3.69986	0.000605761	0.0178952	-0.54628
1740075	NM_153698.1	195827	C9orf21	Homo sapiens chromosome 9 open reading frame 21 (C9orf21), mRNA.		1.72552	5.21827	3.70058	0.000604453	0.0178698	-0.544264
240725	NM_001033112.1	51247	PAIP2	Homo sapiens poly(A) binding protein interacting protein 2 (PAIP2), transcript variant 1, mRNA.	PAIP2A; MGC72018	-0.71262	10.0882	-3.70087	0.00060394	0.0178698	-0.543471
4570670	NM_006270.3	6237	RRAS	Homo sapiens related RAS viral (r-ras) oncogene homolog (RRAS), mRNA.		-0.771382	10.8268	-3.70159	0.000602633	0.0178487	-0.541451
6480082	NM_004308.2	392	ARHGAP1	Homo sapiens Rho GTPase activating protein 1 (ARHGAP1), mRNA.	RHOGAP; p50rhoGAP; RHOGAP1; CDC42GAP	-0.638473	10.5203	-3.70303	0.000600055	0.0177913	-0.537451
4490739	NM_176895.1	8611	PPAP2A	Homo sapiens phosphatidic acid phosphatase type 2A (PPAP2A), transcript variant 2, mRNA.	PAP2a2; LLP1a; PAP-2a; LPP1; PAP2alpha2; PAP2; PAPalpha1	-0.960906	8.67578	-3.70393	0.000598435	0.0177541	-0.53493
6620201	NM_017644.3	54800	KLHL24	Homo sapiens kelch-like 24 (Drosophila) (KLHL24), mRNA.	FLJ25796; KRIP6; DRE1	0.970515	9.05559	3.70433	0.000597729	0.0177439	-0.533829
4070014	NM_004886.3	9546	APBA3	Homo sapiens amyloid beta (A4) precursor protein-binding, family A, member 3 (APBA3), mRNA.	MGC:15815; X11L2; mint3	0.68888	8.28529	3.70566	0.00059536	0.0176951	-0.530124
1500164	NM_006196.2	5093	PCBP1	Homo sapiens poly(rC) binding protein 1 (PCBP1), mRNA.	hnRNP-E1; HNRPX; HNRPE1; hnRNP-X	0.722374	11.7123	3.70896	0.000589513	0.017532	-0.520916
270612	NM_032797.4	84883	AIFM2	Homo sapiens apoptosis-inducing factor, mitochondrion-associated, 2 (AIFM2), nuclear gene encoding mitochondrial protein, mRNA.	PRG3; RP11-367H5.2; AMID	1.33789	5.17313	3.71079	0.000586288	0.0174467	-0.515799
6100630	NM_032853.2	84939	MUM1	Homo sapiens melanoma associated antigen (mutated) 1 (MUM1), mRNA.	MGC163315; MGC131891; HSPC211; FLJ22283; FLJ14868; MUM-1	-0.582615	9.58367	-3.71444	0.000579931	0.0172681	-0.505625
1240609	NM_178826.2	121601	TMEM16D	Homo sapiens transmembrane protein 16D (TMEM16D), mRNA.	MGC130026; FLJ34272; FLJ35277; FLJ34221	-1.42625	8.20146	-3.71673	0.000575972	0.0171711	-0.499234
3930215	NM_015899.1	51054	PLEKHA9	Homo sapiens pleckstrin homology domain containing, family A (phosphoinositide binding specific) member 9 (PLEKHA9), mRNA.	FLJ14156	-1.69178	5.36964	-3.71904	0.000572008	0.0170634	-0.49279
290468	NM_012154.2	27161	EIF2C2	Homo sapiens eukaryotic translation initiation factor 2C, 2 (EIF2C2), mRNA.	MGC3183; Q10; AGO2	1.54944	9.39483	3.71937	0.000571435	0.0170567	-0.491854
610601	NM_000081.2	1130	LYST	Homo sapiens lysosomal trafficking regulator (LYST), mRNA.	CHS; CHS1	1.92593	4.42988	3.72032	0.000569821	0.0170189	-0.489214
70608	NM_172177.1	28977	MRPL42	Homo sapiens mitochondrial ribosomal protein L42 (MRPL42), nuclear gene encoding mitochondrial protein, transcript variant 2, mRNA.	PTD007; MRPS32; MRP-L31; RPML31; HSPC204	0.694286	7.89711	3.72079	0.000569012	0.0170052	-0.487888
3450193	NM_019073.1	54558	SPATA6	Homo sapiens spermatogenesis associated 6 (SPATA6), mRNA.	SRF-1; FLJ10007; SRF1	1.44436	4.35841	3.72128	0.000568184	0.0169909	-0.48653
4040671	NM_000089.3	1278	COL1A2	Homo sapiens collagen, type I, alpha 2 (COL1A2), mRNA.	OI4	-0.785352	14.0018	-3.72403	0.000563518	0.016872	-0.478834
6420008	NM_000313.1	5627	PROS1	Homo sapiens protein S (alpha) (PROS1), mRNA.	PROS; protein Sa; Protein S; PSA; PS23; PS25; PS24; PS 26; PS22; PS21	-1.23048	7.87349	-3.72443	0.000562848	0.0168623	-0.477724
610482	NM_003174.3	6840	SVIL	Homo sapiens supervillin (SVIL), transcript variant 1, mRNA.	DKFZp686A17191	2.13107	5.78381	3.72474	0.000562326	0.016857	-0.476856
6220563	NM_021729.4	55823	VPS11	Homo sapiens vacuolar protein sorting 11 homolog (S. cerevisiae) (VPS11), mRNA.	PEP5; END1; RNF108; hVPS11	1.15559	5.0122	3.72566	0.000560773	0.0168249	-0.474276
630161	NM_005822.2	10231	RCAN2	Homo sapiens regulator of calcineurin 2 (RCAN2), mRNA.	MCIP2; DSCR1L1; CSP2; ZAKI-4; hRCN2; RCN2	-1.34842	6.31553	-3.72558	0.00056091	0.0168249	-0.474503
110064	NM_021133.2	6041	RNASEL	Homo sapiens ribonuclease L (2',5'-oligoisoadenylate synthetase-dependent) (RNASEL), mRNA.	DKFZp781D08126; MGC133329; RNS4; PRCA1; MGC104972	-1.56768	5.30129	-3.72756	0.000557589	0.0167509	-0.468961
6420551	NM_020374.2	57102	C12orf4	Homo sapiens chromosome 12 open reading frame 4 (C12orf4), mRNA.	FLJ23899; FLJ21158	-1.02635	6.69658	-3.72746	0.000557758	0.0167509	-0.469245
6760037	NM_206929.1	54843	SYTL2	Homo sapiens synaptotagmin-like 2 (SYTL2), transcript variant e, mRNA.	MGC102768; CHR11SYT; SGA72M; KIAA1597; SLP2	-1.32845	9.58646	-3.72927	0.000554745	0.016681	-0.464187
6110209	NM_012425.3	6251	RSU1	Homo sapiens Ras suppressor protein 1 (RSU1), transcript variant 1, mRNA.	FLJ31034; RSP-1	-0.907067	7.15373	-3.73116	0.000551618	0.0165972	-0.458911
1500647	NM_015484.4	25949	SYF2	Homo sapiens SYF2 homolog, RNA splicing factor (S. cerevisiae) (SYF2), transcript variant 1, mRNA.	P29; CBPIN; DKFZp564O2082; NTC31	0.564113	9.24875	3.73152	0.000551021	0.0165894	-0.4579
5220767	NM_001457.1	2317	FLNB	Homo sapiens filamin B, beta (actin binding protein 278) (FLNB), mRNA.	FLN1L; filamin B; FH1; DKFZp686A1668; AOI; ABP-278; SCT; TAP; TABP	-0.697559	9.79766	-3.7321	0.000550069	0.016571	-0.456286
6040703	NM_021253.2	56658	TRIM39	Homo sapiens tripartite motif-containing 39 (TRIM39), transcript variant 1, mRNA.	RNF23; TFP; MGC32984	0.611965	7.9921	3.73246	0.000549471	0.0165632	-0.45527
6180463	NM_017623.4	26505	CNNM3	Homo sapiens cyclin M3 (CNNM3), transcript variant 1, mRNA.	DKFZp434I1016; ACDP3; FLJ20018	0.768849	6.52422	3.73307	0.00054847	0.0165432	-0.453568
6840164	NM_001005340.1	10457	GPNMB	Homo sapiens glycoprotein (transmembrane) nmb (GPNMB), transcript variant 1, mRNA.	NMB; HGFIN	2.12565	5.16138	3.73399	0.000546956	0.0165078	-0.450988
430309	NM_014165.1	29078	C6orf66	Homo sapiens chromosome 6 open reading frame 66 (C6orf66), mRNA.	bA22L21.1; HRPAP20; My013; HSPC125	0.967303	6.98881	3.73455	0.000546041	0.0164904	-0.449425
5570187	NM_005226.2	1903	S1PR3	Homo sapiens sphingosine-1-phosphate receptor 3 (S1PR3), mRNA.	FLJ37523; S1PR3; EDG-3; MGC71696; S1P3; LPB3	-0.917052	8.54013	-3.73525	0.0005449	0.0164661	-0.447472
1430711	NM_007249.4	11278	KLF12	Homo sapiens Kruppel-like factor 12 (KLF12), mRNA.	AP-2rep; AP2REP; HSPC122	-1.07277	6.72804	-3.73966	0.000537737	0.0162597	-0.435117
5910026	NM_020894.1	57654	KIAA1530	Homo sapiens KIAA1530 (KIAA1530), mRNA.	MGC117169	1.02532	6.8904	3.74048	0.000536416	0.0162298	-0.43282
2810241	NM_020158.3	56915	EXOSC5	Homo sapiens exosome component 5 (EXOSC5), mRNA.	RRP46; Rrp46p; p12B; MGC111224; MGC12901; RRP41B; hRrp46p	0.974097	6.5784	3.74157	0.000534666	0.0161967	-0.429769
7610692	NM_006409.2	10552	ARPC1A	Homo sapiens actin related protein 2/3 complex, subunit 1A, 41kDa (ARPC1A), mRNA.	SOP2Hs; SOP2L; Arc40	-0.605526	11.2267	-3.74137	0.00053499	0.0161967	-0.430335
2120021	NM_000090.3	1281	COL3A1	Homo sapiens collagen, type III, alpha 1 (COL3A1), mRNA.	EDS4A; FLJ34534	-1.42581	12.2253	-3.74185	0.000534219	0.0161935	-0.428989
1510196	NM_001040443.1	51131	PHF11	Homo sapiens PHD finger protein 11 (PHF11), transcript variant 1, mRNA.	IGHER; IGEL; BCAP; NYREN34; NY-REN-34; RP11-185C18.3; IGER; APY	0.554766	9.89808	3.74404	0.000530718	0.0160974	-0.42285
610403	NM_015975.3	51616	TAF9L	Homo sapiens TAF9-like RNA polymerase II, TATA box binding protein (TBP)-associated factor, 31kDa (TAF9L), mRNA.	TAF9B; DN7; TAFII31L; TFIID-31; DN-7	-0.861353	5.77343	-3.74526	0.000528785	0.0160487	-0.419442
4640041	NM_003992.1	1198	CLK3	Homo sapiens CDC-like kinase 3 (CLK3), transcript variant phclk3, mRNA.	FLJ22858	1.00189	8.87627	3.74586	0.00052783	0.0160487	-0.417754
3360086	NM_014071.2	23054	NCOA6	Homo sapiens nuclear receptor coactivator 6 (NCOA6), mRNA.	TRBP; AIB3; HOXA7; ANTP; HOX1.1; ASC2; RAP250; KIAA0181; PRIP; NRC	0.556651	9.02718	3.74561	0.000528226	0.0160487	-0.418454
430372	NM_015915.3	51062	SPG3A	Homo sapiens spastic paraplegia 3A (autosomal dominant) (SPG3A), transcript variant 1, mRNA.	SPG3; GBP3; FSP1; AD-FSP; ATL1; atlastin1	-0.580208	7.07918	-3.74626	0.000527201	0.0160405	-0.41664
1660672	NM_024588.3	79640	FLJ23584	Homo sapiens hypothetical protein FLJ23584 (FLJ23584), mRNA.		-1.03395	6.16847	-3.74855	0.000523577	0.0159601	-0.4102
870437	NM_017636.2	54795	TRPM4	Homo sapiens transient receptor potential cation channel, subfamily M, member 4 (TRPM4), mRNA.	FLJ20041; TRPM4B	1.50936	6.7559	3.74942	0.00052222	0.0159287	-0.407776
1850458	NM_001009937.1	115286	SLC25A26	Homo sapiens solute carrier family 25, member 26 (SLC25A26), transcript variant 1, mRNA.	SAMC	0.911755	7.18051	3.75044	0.000520626	0.01589	-0.40492
2710392	NM_007168.2	10351	ABCA8	Homo sapiens ATP-binding cassette, sub-family A (ABC1), member 8 (ABCA8), mRNA.	MGC163152; KIAA0822	-2.20784	4.05653	-3.75085	0.000519986	0.0158822	-0.403771
4920202	NM_002373.4	4130	MAP1A	Homo sapiens microtubule-associated protein 1A (MAP1A), mRNA.	MTAP1A; MAP1L	-0.882575	9.43468	-3.75081	0.000520046	0.0158822	-0.403879
6180047	NM_003943.2	8987	STBD1	Homo sapiens starch binding domain 1 (STBD1), mRNA.	GENEX3414; GENX-3414; FLJ41801	1.90905	4.07684	3.75272	0.000517073	0.0158112	-0.398525
6420070	NM_002636.3	5252	PHF1	Homo sapiens PHD finger protein 1 (PHF1), transcript variant 1, mRNA.	PHF2	1.25009	6.21669	3.75407	0.000514968	0.0157567	-0.394715
1470072	NM_181042.2	55193	PBRM1	Homo sapiens polybromo 1 (PBRM1), transcript variant 4, mRNA.	MGC156156; BAF180; MGC156155; PB1	0.803237	5.77191	3.75478	0.000513879	0.0157333	-0.392737
3870646	NM_024065.3	79031	PDCL3	Homo sapiens phosducin-like 3 (PDCL3), mRNA.	VIAF1; HTPHLP; MGC3062	0.804787	7.68847	3.75611	0.00051183	0.0156828	-0.389005
610270	NM_012081.4	22936	ELL2	Homo sapiens elongation factor, RNA polymerase II, 2 (ELL2), mRNA.		1.33695	8.74501	3.75606	0.000511908	0.0156828	-0.389148
3800474	NM_001005413.1	11130	ZWINT	Homo sapiens ZW10 interactor (ZWINT), transcript variant 3, mRNA.	HZwint-1; MGC117174; KNTC2AP	-1.34616	5.88048	-3.75799	0.00050894	0.0156114	-0.383717
3180494	NM_000633.2	596	BCL2	Homo sapiens B-cell CLL/lymphoma 2 (BCL2), nuclear gene encoding mitochondrial protein, transcript variant alpha, mRNA.	Bcl-2	1.82794	4.76796	3.75829	0.000508492	0.0156075	-0.382895
5090553	XM_001127714.1	389012	FLJ42986	PREDICTED: Homo sapiens FLJ42986 protein (FLJ42986), mRNA.		2.05316	4.02014	3.7604	0.000505272	0.0155439	-0.37696
1780482	NM_020925.2	57685	CACHD1	Homo sapiens cache domain containing 1 (CACHD1), mRNA.	KIAA1573; RP4-655E10.1	-2.10482	4.67231	-3.75993	0.000505988	0.0155439	-0.378282
650102	XM_932949.2	64283	RGNEF	PREDICTED: Homo sapiens Rho-guanine nucleotide exchange factor, transcript variant 2 (RGNEF), mRNA.		1.36887	5.01671	3.76085	0.000504591	0.0155439	-0.3757
6290452	XM_001127234.1	9	NAT1	PREDICTED: Homo sapiens N-acetyltransferase 1 (arylamine N-acetyltransferase) (NAT1), mRNA.		-1.30238	5.09012	-3.7603	0.000505427	0.0155439	-0.377246
7000019	NM_006323.2	10427	SEC24B	Homo sapiens SEC24 family, member B (S. cerevisiae) (SEC24B), transcript variant 1, mRNA.	MGC48822; SEC24	1.59771	5.30095	3.76118	0.000504084	0.0155439	-0.37476
2450338	NM_001004125.2	286319	TUSC1	Homo sapiens tumor suppressor candidate 1 (TUSC1), mRNA.	TSG-9; TSG9; MGC131751	0.806871	5.6391	3.76006	0.000505791	0.0155439	-0.377919
7550431	NM_016316.2	51455	REV1	Homo sapiens REV1 homolog (S. cerevisiae) (REV1), transcript variant 1, mRNA.	MGC163283; MGC26225; FLJ21523; REV1L	0.663149	7.43056	3.75986	0.0005061	0.0155439	-0.37849
4070017	NM_002539.1	4953	ODC1	Homo sapiens ornithine decarboxylase 1 (ODC1), mRNA.		1.26784	10.1588	3.76004	0.000505826	0.0155439	-0.377984
4880703	NM_053067.1	29979	UBQLN1	Homo sapiens ubiquilin 1 (UBQLN1), transcript variant 2, mRNA.	DA41; XDRP1; DSK2; FLJ90054; PLIC-1	1.11959	8.31203	3.7619	0.000503003	0.0155367	-0.372755
4390470	NM_033091.1	89122	TRIM4	Homo sapiens tripartite motif-containing 4 (TRIM4), transcript variant beta, mRNA.	RNF87	1.53835	4.2125	3.76341	0.000500718	0.0155157	-0.368502
2480564	NM_018651.2	55888	ZNF167	Homo sapiens zinc finger protein 167 (ZNF167), transcript variant 1, mRNA.	FLJ12738; ZNF64; ZFP; ZNF448; ZKSCAN7	-1.48679	5.33364	-3.76329	0.000500909	0.0155157	-0.368858
4220241	XM_941810.2	284023	LOC284023	PREDICTED: Homo sapiens hypothetical protein LOC284023, transcript variant 3 (LOC284023), mRNA.		0.823762	6.37122	3.76316	0.000501091	0.0155157	-0.369199
6580682	NM_000086.2	1201	CLN3	Homo sapiens ceroid-lipofuscinosis, neuronal 3 (CLN3), transcript variant 2, mRNA.	BTS; MGC102840	0.75077	7.1037	3.76438	0.000499262	0.0155157	-0.365782
4480445	NM_025208.4	80310	PDGFD	Homo sapiens platelet derived growth factor D (PDGFD), transcript variant 1, mRNA.	IEGF; SCDGF-B; MSTP036; MGC26867	-1.58861	8.00509	-3.76256	0.000502005	0.0155157	-0.370901
3850228	NM_005455.3	9406	ZRANB2	Homo sapiens zinc finger, RAN-binding domain containing 2 (ZRANB2), transcript variant 2, mRNA.	DKFZp686J1831; DKFZp686N09117; ZIS2; ZIS1; FLJ41119; ZIS; ZNF265	-0.930838	8.76014	-3.76258	0.000501969	0.0155157	-0.370834
4150520	NM_003821.5	8767	RIPK2	Homo sapiens receptor-interacting serine-threonine kinase 2 (RIPK2), mRNA.	RIP2; GIG30; RICK; CARDIAK; CARD3; CCK	0.929375	9.24681	3.76414	0.000499622	0.0155157	-0.366455
620240	NM_001092.3	29	ABR	Homo sapiens active BCR-related gene (ABR), transcript variant 2, mRNA.	MDB; FLJ45954	0.621205	10.3456	3.76401	0.000499824	0.0155157	-0.366833
630259	NM_001077621.1	155382	VPS37D	Homo sapiens vacuolar protein sorting 37 homolog D (S. cerevisiae) (VPS37D), mRNA.	WBSCR24; MGC35352	0.938388	9.06039	3.76488	0.000498509	0.0155138	-0.364372
6220242	NM_001985.2	2109	ETFB	Homo sapiens electron-transfer-flavoprotein, beta polypeptide (ETFB), transcript variant 1, mRNA.	FP585; MADD	-0.986748	10.1074	-3.76471	0.000498763	0.0155138	-0.364847
6040768	NM_001034024.1	55929	DMAP1	Homo sapiens DNA methyltransferase 1 associated protein 1 (DMAP1), transcript variant 3, mRNA.	FLJ11543; KIAA1425; DNMTAP1; DKFZp686L09142; SWC4; DNMAP1; EAF2	0.856411	7.80407	3.76531	0.000497874	0.0155059	-0.363181
2360255	NM_007045.2	11116	FGFR1OP	Homo sapiens FGFR1 oncogene partner (FGFR1OP), transcript variant 1, mRNA.	FOP	1.17431	6.06871	3.76577	0.000497173	0.0154939	-0.361864
5270088	NM_197968.1	7750	ZMYM2	Homo sapiens zinc finger, MYM-type 2 (ZMYM2), mRNA.	RAMP; SCLL; MYM; FIM; ZNF198	0.795674	7.61981	3.76703	0.000495307	0.0154457	-0.35835
6560445	NM_005147.3	9093	DNAJA3	Homo sapiens DnaJ (Hsp40) homolog, subfamily A, member 3 (DNAJA3), mRNA.	TID1; FLJ45758; hTid-1	0.582737	9.99257	3.76736	0.000494812	0.0154401	-0.357417
1820196	NM_002557.3	5016	OVGP1	Homo sapiens oviductal glycoprotein 1, 120kDa (OVGP1), mRNA.	CHIT5; EGP; OGP; MUC9	1.02981	6.06448	3.76805	0.000493778	0.0154276	-0.355462
770661	NM_015319.2	23371	TENC1	Homo sapiens tensin like C1 domain containing phosphatase (tensin 2) (TENC1), transcript variant 1, mRNA.	C1TEN; FLJ16320; TNS2; DKFZp686D13244; C1-TEN; KIAA1075	-1.38408	4.92179	-3.76982	0.000491155	0.0153554	-0.350486
4730674	NM_005983.2	6502	SKP2	Homo sapiens S-phase kinase-associated protein 2 (p45) (SKP2), transcript variant 1, mRNA.	MGC1366; FBXL1; FBL1; FLB1	-1.99578	4.55274	-3.77037	0.000490342	0.0153497	-0.348938
2630474	NM_006818.3	10962	MLLT11	Homo sapiens myeloid/lymphoid or mixed-lineage leukemia (trithorax homolog, Drosophila); translocated to, 11 (MLLT11), mRNA.	AF1Q; RP11-316M1.10	-0.994789	10.2647	-3.77061	0.000489997	0.0153487	-0.34828
150706	NM_006759.3	7360	UGP2	Homo sapiens UDP-glucose pyrophosphorylase 2 (UGP2), transcript variant 1, mRNA.	UGPP2; UDPG; pHC379; UDPGP2	-0.785096	7.60987	-3.77105	0.000489342	0.0153381	-0.34703
4540010	NM_003501.1	8310	ACOX3	Homo sapiens acyl-Coenzyme A oxidase 3, pristanoyl (ACOX3), mRNA.		0.854805	8.00646	3.77175	0.000488315	0.0153157	-0.345067
2510201	NM_194312.1	339768	ESPNL	Homo sapiens espin-like (ESPNL), mRNA.	FLJ42568; MGC99829	-1.51673	5.2242	-3.77284	0.000486716	0.0152754	-0.342003
6770576	NM_017447.3	54149	C21orf91	Homo sapiens chromosome 21 open reading frame 91 (C21orf91), transcript variant 2, mRNA.	DKFZp781D1223; C21orf38; C21orf14; YG81	1.82348	4.19257	3.77385	0.00048524	0.0152388	-0.339164
3440315	NM_013239.3	28227	PPP2R3B	Homo sapiens protein phosphatase 2 (formerly 2A), regulatory subunit B'', beta (PPP2R3B), transcript variant 1, mRNA.	PR48; NY-REN-8; PPP2R3LY; PPP2R3L	0.761947	5.90299	3.77393	0.000485121	0.0152388	-0.338935
3400133	NM_007108.2	6923	TCEB2	Homo sapiens transcription elongation factor B (SIII), polypeptide 2 (18kDa, elongin B) (TCEB2), transcript variant 1, mRNA.	SIII	-0.836333	8.17587	-3.77551	0.000482816	0.0151823	-0.334485
1510019	NM_002413.3	4258	MGST2	Homo sapiens microsomal glutathione S-transferase 2 (MGST2), mRNA.	MGC14097; MGST-II; GST2; FLJ27438	-0.98992	8.88386	-3.77581	0.000482389	0.0151805	-0.333657
6620050	NM_080730.2	25900	IFFO1	Homo sapiens intermediate filament family orphan 1 (IFFO1), transcript variant 2, mRNA.	HOM-TES-103; DKFZP586I2223; MGC117359; FLJ20703	0.59077	9.31584	3.77576	0.00048245	0.0151805	-0.333775
450615	NM_005953.2	4502	MT2A	Homo sapiens metallothionein 2A (MT2A), mRNA.	MT2	1.45358	13.6886	3.77657	0.000481288	0.0151733	-0.331523
60132	NM_080927.3	131566	DCBLD2	Homo sapiens discoidin, CUB and LCCL domain containing 2 (DCBLD2), mRNA.	ESDN; CLCP1	-0.771981	10.3254	-3.77743	0.000480042	0.0151438	-0.329099
460427	NM_007170.2	10420	TESK2	Homo sapiens testis-specific kinase 2 (TESK2), mRNA.		1.20927	5.68441	3.77816	0.000478982	0.0151201	-0.327033
3780689	NM_003309.2	7259	TSPYL1	Homo sapiens TSPY-like 1 (TSPYL1), mRNA.	TSPYL	-0.772833	8.80024	-3.77838	0.000478659	0.0151197	-0.326404
6770768	NM_145731.2	9145	SYNGR1	Homo sapiens synaptogyrin 1 (SYNGR1), transcript variant 1b, mRNA.	MGC:1939	-1.02035	6.52247	-3.77946	0.000477112	0.0150904	-0.323378
7650653	NM_080732.1	112398	EGLN2	Homo sapiens egl nine homolog 2 (C. elegans) (EGLN2), transcript variant 3, mRNA.	DKFZp434E026; EIT6; PHD1; HIFPH1	0.606001	11.19	3.77959	0.000476919	0.0150904	-0.323
580711	NM_005585.3	4091	SMAD6	Homo sapiens SMAD family member 6 (SMAD6), mRNA.	MADH6; HsT17432; MADH7	-2.63266	6.44767	-3.78092	0.00047501	0.0150434	-0.319252
1110072	NM_004813.1	9409	PEX16	Homo sapiens peroxisomal biogenesis factor 16 (PEX16), transcript variant 1, mRNA.		0.690055	8.30875	3.78192	0.000473584	0.015008	-0.316442
1510553	NM_016651.5	51339	DACT1	Homo sapiens dapper, antagonist of beta-catenin, homolog 1 (Xenopus laevis) (DACT1), transcript variant 1, mRNA.	THYEX3; DAPPER1; DPR1; HDPR1; FRODO; DAPPER	1.16083	6.47372	3.78396	0.000470683	0.0149371	-0.3107
4010243	NM_001018160.1	8883	NAE1	Homo sapiens NEDD8 activating enzyme E1 subunit 1 (NAE1), transcript variant 3, mRNA.	APPBP1; ula-1; HPP1; A-116A10.1	0.532146	9.39383	3.78393	0.000470734	0.0149371	-0.310801
3450762	NM_004349.2	862	RUNX1T1	Homo sapiens runt-related transcription factor 1; translocated to, 1 (cyclin D-related) (RUNX1T1), transcript variant 1, mRNA.	ZMYND2; MTG8b; AML1T1; MGC2796; CBFA2T1; CDR; MTG8; ETO	-1.17151	7.00169	-3.7845	0.000469923	0.0149308	-0.309188
2970338	XR_000910.1	338799	LOC338799	PREDICTED: Homo sapiens hypothetical locus LOC338799, transcript variant 3 (LOC338799), misc RNA.		-2.0259	4.55963	-3.78535	0.000468714	0.014902	-0.30678
110121	NM_013319.1	29914	UBIAD1	Homo sapiens UbiA prenyltransferase domain containing 1 (UBIAD1), mRNA.	RP4-796F18.1; TERE1	2.14052	5.57395	3.78569	0.000468235	0.0148965	-0.305825
2650709	NM_001797.2	1009	CDH11	Homo sapiens cadherin 11, type 2, OB-cadherin (osteoblast) (CDH11), mRNA.	CDHOB; CAD11; OB; OSF-4	-1.17062	9.68166	-3.78711	0.000466233	0.0148425	-0.301819
1230296	NM_032860.3	84946	LTV1	Homo sapiens LTV1 homolog (S. cerevisiae) (LTV1), mRNA.	dJ468K18.4; C6orf93; FLJ14909	1.08426	7.62852	3.78758	0.000465582	0.0148314	-0.300513
7050470	NM_001079864.1	8887	TAX1BP1	Homo sapiens Tax1 (human T-cell leukemia virus type I) binding protein 1 (TAX1BP1), transcript variant 2, mRNA.	TXBP151; T6BP; CALCOCO3	0.527545	11.0023	3.78798	0.000465023	0.0148233	-0.299391
7150367	NM_014149.2	29062	WDR91	Homo sapiens WD repeat domain 91 (WDR91), mRNA.	HSPC049	-0.9692	6.20495	-3.78872	0.000463979	0.0147997	-0.297291
4390193	NM_001014447.1	8532	CPZ	Homo sapiens carboxypeptidase Z (CPZ), transcript variant 1, mRNA.	MGC99682	-1.30164	6.37008	-3.78893	0.000463685	0.0147997	-0.296697
3180553	NM_031465.2	83695	C12orf32	Homo sapiens chromosome 12 open reading frame 32 (C12orf32), mRNA.	MGC13204; HKMT1188	-0.628082	7.59358	-3.78903	0.000463554	0.0147997	-0.296433
3800762	XM_001128799.1	10746	MAP3K2	PREDICTED: Homo sapiens mitogen-activated protein kinase kinase kinase 2 (MAP3K2), mRNA.		1.84589	4.33435	3.79272	0.000458417	0.01466	-0.286015
3120292	NM_173511.2	150864	ALS2CR13	Homo sapiens amyotrophic lateral sclerosis 2 (juvenile) chromosome region, candidate 13 (ALS2CR13), mRNA.	FLJ38771; DKFZp686H01244; FAM117B	0.745229	8.93757	3.79258	0.000458613	0.01466	-0.286415
7330379	NM_002824.4	5763	PTMS	Homo sapiens parathymosin (PTMS), mRNA.		-1.27807	9.98173	-3.79252	0.000458698	0.01466	-0.286588
4830632	NM_003982.2	9056	SLC7A7	Homo sapiens solute carrier family 7 (cationic amino acid transporter, y+ system), member 7 (SLC7A7), mRNA.	y+LAT-1; LPI; Y+LAT1; LAT3	-0.792582	7.22466	-3.79343	0.000457431	0.0146483	-0.284004
4570240	NM_004302.3	91	ACVR1B	Homo sapiens activin A receptor, type IB (ACVR1B), transcript variant 1, mRNA.	ACVRLK4; ALK4; SKR2; ACTRIB	0.889248	9.1551	3.79381	0.000456916	0.0146414	-0.282949
7560368	NM_018328.3	55777	MBD5	Homo sapiens methyl-CpG binding domain protein 5 (MBD5), mRNA.	FLJ11113; KIAA1461; FLJ30517	-1.12802	4.82038	-3.79477	0.000455593	0.0146086	-0.280239
3990521	XM_001131304.1	728635	LOC728635	PREDICTED: Homo sapiens similar to peroxisomal short-chain alcohol dehydrogenase, transcript variant 1 (LOC728635), mRNA.		-0.713703	8.00905	-3.79765	0.00045165	0.0145299	-0.272112
990711	NM_207009.2	404636	FAM45A	Homo sapiens family with sequence similarity 45, member A (FAM45A), mRNA.		0.908936	8.99773	3.79776	0.000451495	0.0145299	-0.271791
3930382	NM_004808.1	9397	NMT2	Homo sapiens N-myristoyltransferase 2 (NMT2), mRNA.		-0.824377	8.80431	-3.79823	0.000450861	0.0145237	-0.270478
3400458	NM_198080.2	253827	MSRB3	Homo sapiens methionine sulfoxide reductase B3 (MSRB3), transcript variant 1, mRNA.	FLJ36866; DKFZp686C1178	-0.990313	7.93034	-3.79954	0.000449087	0.0144761	-0.266792
6290292	NM_013382.3	29954	POMT2	Homo sapiens protein-O-mannosyltransferase 2 (POMT2), mRNA.	FLJ22309; DKFZp686G10254	0.691889	6.73148	3.80013	0.000448287	0.0144599	-0.265125
6480259	NM_002430.2	4330	MN1	Homo sapiens meningioma (disrupted in balanced translocation) 1 (MN1), mRNA.	MGCR1-PEN; MGCR; MGCR1; dJ353E16.2	-1.75051	7.39222	-3.8008	0.000447382	0.0144402	-0.263234
3800487	NM_021035.2	57169	ZNFX1	Homo sapiens zinc finger, NFX1-type containing 1 (ZNFX1), mRNA.	MGC131926; FLJ39275	-0.55026	8.51176	-3.80142	0.000446542	0.0144226	-0.261477
70070	NM_000837.1	2907	GRINA	Homo sapiens glutamate receptor, ionotropic, N-methyl D-aspartate-associated protein 1 (glutamate binding) (GRINA), transcript variant 1, mRNA.	HNRGW; NMDARA1; TMBIM3; MGC99687	0.777346	9.59263	3.80221	0.000445473	0.0143976	-0.259237
7380730	NM_022117.1	64061	TSPYL2	Homo sapiens TSPY-like 2 (TSPYL2), mRNA.	CDA1; CTCL; HRIHFB2216; CINAP; SE20-4; DENTT	-0.848489	5.33669	-3.80389	0.000443223	0.0143515	-0.254501
6250110	NM_022648.3	7145	TNS1	Homo sapiens tensin 1 (TNS1), mRNA.	TNS; MGC88584	-0.845605	5.67607	-3.8035	0.000443751	0.0143515	-0.255615
4070136	NM_153747.1	5279	PIGC	Homo sapiens phosphatidylinositol glycan anchor biosynthesis, class C (PIGC), transcript variant 1, mRNA.	GPI2; MGC2049	-0.769469	6.85224	-3.80351	0.000443729	0.0143515	-0.255569
7560452	NM_018238.2	55750	AGK	Homo sapiens acylglycerol kinase (AGK), mRNA.	MULK; FLJ10842	-0.439972	8.30466	-3.80395	0.000443149	0.0143515	-0.254344
6510192	NM_004193.1	8729	GBF1	Homo sapiens golgi-specific brefeldin A resistance factor 1 (GBF1), mRNA.	KIAA0248; MGC134878; FLJ21500; MGC134877; FLJ21263	-0.912076	7.5192	-3.80516	0.000441522	0.0143173	-0.250905
3840356	NM_145214.2	81559	TRIM11	Homo sapiens tripartite motif-containing 11 (TRIM11), mRNA.	RNF92; BIA1	1.55101	6.04414	3.80578	0.000440705	0.0143066	-0.249174
3390129	NM_001001551.1	414328	C9orf103	Homo sapiens chromosome 9 open reading frame 103 (C9orf103), mRNA.	bA522I20.2	-0.659578	6.82558	-3.80563	0.000440898	0.0143066	-0.249583
450070	NM_031446.3	83608	C18orf21	Homo sapiens chromosome 18 open reading frame 21 (C18orf21), mRNA.	PNAS-124; XTP13; HsT3108; PNAS-131; MGC131953	1.2734	7.75485	3.80706	0.000439004	0.0142736	-0.245557
780348	NR_002809.1	338799	LOC338799	Homo sapiens hypothetical locus LOC338799 (LOC338799), non-coding RNA.	FLJ37163	-2.68091	5.99409	-3.80971	0.0004355	0.0141786	-0.238063
6480349	NM_012446.2	23635	SSBP2	Homo sapiens single-stranded DNA binding protein 2 (SSBP2), mRNA.	HSPC116; DKFZp686F03273	-0.840505	8.90265	-3.81255	0.000431776	0.0140855	-0.23003
7050500	NM_001040025.1	339231	ARL16	Homo sapiens ADP-ribosylation factor-like 16 (ARL16), mRNA.		-0.635866	8.24669	-3.81388	0.000430042	0.0140384	-0.226269
4060131	NM_173552.2	205428	C3orf58	Homo sapiens chromosome 3 open reading frame 58 (C3orf58), mRNA.	MGC33365	1.72387	5.84953	3.81436	0.000429427	0.0140277	-0.224929
60403	NM_138802.1	130617	ZFAND2B	Homo sapiens zinc finger, AN1-type domain 2B (ZFAND2B), mRNA.		0.775906	7.93931	3.81444	0.000429311	0.0140277	-0.224677
7610754	NM_018094.2	23708	GSPT2	Homo sapiens G1 to S phase transition 2 (GSPT2), mRNA.	FLJ10441; eRF3b; GST2	-0.63271	9.09566	-3.81643	0.000426747	0.0139588	-0.219073
6660377	NM_001081550.1	57187	THOC2	Homo sapiens THO complex 2 (THOC2), transcript variant 1, mRNA.	CXorf3; dJ506G2.1; THO2	1.32324	5.31849	3.81699	0.000426022	0.0139444	-0.217483
1740682	NM_001031835.1	5257	PHKB	Homo sapiens phosphorylase kinase, beta (PHKB), transcript variant 2, mRNA.	DKFZp781E15103; FLJ41698	-0.600918	9.14516	-3.81702	0.00042598	0.0139444	-0.217391
7150411	NM_032387.3	65266	WNK4	Homo sapiens WNK lysine deficient protein kinase 4 (WNK4), mRNA.	PRKWNK4; PHA2B	-1.51497	4.87188	-3.81897	0.000423476	0.0138797	-0.211877
10440	NM_138395.2	92935	MARS2	Homo sapiens methionyl-tRNA synthetase 2, mitochondrial (MARS2), nuclear gene encoding mitochondrial protein, mRNA.	mtMetRS; MetRS	1.30957	5.17223	3.8229	0.000418476	0.013725	-0.200765
2850482	NM_001692.3	525	ATP6V1B1	Homo sapiens ATPase, H+ transporting, lysosomal 56/58kDa, V1 subunit B1 (ATP6V1B1), mRNA.	VATB; VPP3; ATP6B1; MGC32642; RTA1B; VMA2	0.846658	6.19793	3.8238	0.000417331	0.0136967	-0.198201
7650458	NM_005926.2	4236	MFAP1	Homo sapiens microfibrillar-associated protein 1 (MFAP1), mRNA.		-1.03974	8.41641	-3.82464	0.000416277	0.0136713	-0.195837
3940482	NM_014603.1	30850	CDR2L	Homo sapiens cerebellar degeneration-related protein 2-like (CDR2L), mRNA.	HUMPPA	0.61979	10.157	3.82531	0.000415429	0.0136527	-0.19393
4480600	NM_080757.1	140851	C20orf127	Homo sapiens chromosome 20 open reading frame 127 (C20orf127), mRNA.	dJ614O4.6; MGC118948	1.51861	6.60521	3.82663	0.000413778	0.0136076	-0.190204
5260215	NM_001008213.1	10133	OPTN	Homo sapiens optineurin (OPTN), transcript variant 4, mRNA.	FIP2; HYPL; NRP; TFIIIA-INTP; HIP7; GLC1E	-0.7751	9.04135	-3.82739	0.000412825	0.0135854	-0.188045
7560048	NM_014034.1	25842	ASF1A	Homo sapiens ASF1 anti-silencing function 1 homolog A (S. cerevisiae) (ASF1A), mRNA.	CIA; DKFZP547E2110; dJ329L24.2	-0.994119	7.77251	-3.82765	0.000412503	0.0135839	-0.187315
6110608	NM_014966.2	22907	DHX30	Homo sapiens DEAH (Asp-Glu-Ala-His) box polypeptide 30 (DHX30), transcript variant 2, mRNA.	KIAA0890; FLJ11214; Ret-CoR; DDX30	0.797695	7.07839	3.82871	0.000411175	0.0135494	-0.1843
4610180	NM_002646.2	5287	PIK3C2B	Homo sapiens phosphoinositide-3-kinase, class 2, beta polypeptide (PIK3C2B), mRNA.	DKFZp686G16234; C2-PI3K	-1.57022	4.15339	-3.83236	0.000406656	0.0134095	-0.173959
20358	NM_172315.1	4212	MEIS2	Homo sapiens Meis homeobox 2 (MEIS2), transcript variant g, mRNA.	MGC2820; MRG1; HsT18361	-1.24318	8.71301	-3.83474	0.000403744	0.0133225	-0.167234
3800500	NM_184086.1	84675	TRIM55	Homo sapiens tripartite motif-containing 55 (TRIM55), transcript variant 3, mRNA.	MURF-2; RNF29	-1.89059	5.41578	-3.83517	0.000403208	0.0133138	-0.165991
450168	NM_001031684.1	6432	SFRS7	Homo sapiens splicing factor, arginine/serine-rich 7, 35kDa (SFRS7), mRNA.	9G8; HSSG1; AAG3; ZCRB2; RBM37; ZCCHC20	-0.908672	8.52379	-3.8357	0.000402565	0.0133015	-0.164497
7650278	NM_017722.2	55621	TRMT1	Homo sapiens TRM1 tRNA methyltransferase 1 homolog (S. cerevisiae) (TRMT1), mRNA.	TRM1; FLJ20244	0.838423	7.91612	3.83704	0.00040094	0.0132568	-0.160712
3390477	NM_018405.2	55352	C17orf79	Homo sapiens chromosome 17 open reading frame 79 (C17orf79), mRNA.	HSA272196; FLJ21119; TTP1	1.24296	7.501	3.83768	0.000400161	0.01324	-0.158892
5820097	NM_022152.4	64114	TMBIM1	Homo sapiens transmembrane BAX inhibitor motif containing 1 (TMBIM1), mRNA.	PP1201; MST100; RECS1; MSTP100	0.81471	7.23989	3.83932	0.000398179	0.0131923	-0.154245
3610228	NM_003768.2	8682	PEA15	Homo sapiens phosphoprotein enriched in astrocytes 15 (PEA15), mRNA.	HUMMAT1H; PEA-15; PED; MAT1; MAT1H; HMAT1	-0.69067	11.4836	-3.83986	0.000397521	0.0131795	-0.152697
6650672	NM_152262.2	90594	ZNF439	Homo sapiens zinc finger protein 439 (ZNF439), mRNA.	DKFZp571K0837	-1.69365	5.66664	-3.84024	0.000397069	0.0131735	-0.151633
4060358	NM_005502.2	19	ABCA1	Homo sapiens ATP-binding cassette, sub-family A (ABC1), member 1 (ABCA1), mRNA.	CERP; ABC-1; MGC164864; MGC165011; HDLDT1; ABC1; TGD; FLJ14958	1.2346	11.1327	3.84035	0.000396933	0.0131735	-0.151313
6580754	NM_177526.1	8612	PPAP2C	Homo sapiens phosphatidic acid phosphatase type 2C (PPAP2C), transcript variant 2, mRNA.	PAP-2c; PAP2-g; LPP2	1.71903	4.5793	3.84394	0.000392637	0.0130441	-0.141128
6650743	NM_022117.1	64061	TSPYL2	Homo sapiens TSPY-like 2 (TSPYL2), mRNA.	CDA1; CTCL; HRIHFB2216; CINAP; SE20-4; DENTT	-0.966719	7.11404	-3.84415	0.000392384	0.0130441	-0.140525
4230484	NM_053067.1	29979	UBQLN1	Homo sapiens ubiquilin 1 (UBQLN1), transcript variant 2, mRNA.	DA41; XDRP1; DSK2; FLJ90054; PLIC-1	1.44972	6.68624	3.84532	0.000390998	0.0130074	-0.137214
3400482	NM_144563.2	22934	RPIA	Homo sapiens ribose 5-phosphate isomerase A (RPIA), mRNA.	RPI	0.976216	6.93049	3.84569	0.000390555	0.0130015	-0.136153
1430187	NM_000100.2	1476	CSTB	Homo sapiens cystatin B (stefin B) (CSTB), mRNA.	CST6; STFB; PME; EPM1	0.64351	11.93	3.84827	0.00038751	0.012909	-0.128826
7320386	NM_153712.4	150465	TTL	Homo sapiens tubulin tyrosine ligase (TTL), mRNA.	MGC46235	0.698514	8.58118	3.8491	0.000386537	0.0129013	-0.126474
7100139	NM_198392.1	6943	TCF21	Homo sapiens transcription factor 21 (TCF21), transcript variant 1, mRNA.	POD1	1.55353	10.0421	3.84877	0.000386928	0.0129013	-0.12742
1940196	NM_001003679.1	3953	LEPR	Homo sapiens leptin receptor (LEPR), transcript variant 2, mRNA.	OBR; CD295	1.38432	4.39201	3.8509	0.000384437	0.0128593	-0.121374
7200059	NM_199176.1	92399	MRRF	Homo sapiens mitochondrial ribosome recycling factor (MRRF), nuclear gene encoding mitochondrial protein, transcript variant 3, mRNA.	RRF; MTRRF; MRFF	1.5414	4.76127	3.85455	0.000380198	0.0127262	-0.110994
3310279	NM_001040282.1	654341	TBC1D3G	Homo sapiens TBC1 domain family, member 3G (TBC1D3G), mRNA.		1.6923	5.13904	3.85524	0.000379408	0.0127234	-0.109046
1450731	NM_001098500.1	56243	KIAA1217	Homo sapiens KIAA1217 (KIAA1217), transcript variant 2, mRNA.	DKFZP761L0424; MGC31990; RP11-324E23.1; SKT	-2.24482	5.7294	-3.85485	0.000379854	0.0127234	-0.110146
2190537	XM_001125771.1	54663	WDR74	PREDICTED: Homo sapiens WD repeat domain 74 (WDR74), mRNA.		0.870895	8.10696	3.85515	0.000379511	0.0127234	-0.109301
5310204	NM_006036.3	9581	PREPL	Homo sapiens prolyl endopeptidase-like (PREPL), transcript variant C, mRNA.	FLJ16627; KIAA0436	-1.18012	7.3376	-3.85707	0.000377298	0.0126726	-0.103826
2230538	NM_001099660.1	54674	LRRN3	Homo sapiens leucine rich repeat neuronal 3 (LRRN3), transcript variant 1, mRNA.	NLRR-3; NLRR3; FLJ11129; FIGLER5	-1.89641	6.33122	-3.8577	0.000376578	0.0126607	-0.102037
5890368	XM_929420.1	653377	LOC653377	PREDICTED: Homo sapiens similar to family with sequence similarity 36, member A (LOC653377), mRNA.		-0.921044	7.92421	-3.85761	0.000376683	0.0126607	-0.102299
1660296	NM_002166.4	3398	ID2	Homo sapiens inhibitor of DNA binding 2, dominant negative helix-loop-helix protein (ID2), mRNA.	GIG8; MGC26389; ID2A; ID2H	-1.39929	6.9605	-3.86081	0.000373039	0.0125555	-0.0931963
7550139	NM_014393.1	27067	STAU2	Homo sapiens staufen, RNA binding protein, homolog 2 (Drosophila) (STAU2), mRNA.	39K2; 39K3; MGC119606; DKFZp781K0371	-0.786425	7.10635	-3.86083	0.000373017	0.0125555	-0.0931422
7040132	NM_015208.3	23253	ANKRD12	Homo sapiens ankyrin repeat domain 12 (ANKRD12), transcript variant 1, mRNA.	ANCO1; FLJ20053; ANCO-2; KIAA0874; Nbla00144; GAC-1	0.886505	7.43739	3.86086	0.000372991	0.0125555	-0.0930753
6650017	NM_001693.3	526	ATP6V1B2	Homo sapiens ATPase, H+ transporting, lysosomal 56/58kDa, V1 subunit B2 (ATP6V1B2), mRNA.	VATB; VPP3; ATP6B2; ATP6B1B2; Vma2; HO57	0.552018	11.0586	3.86238	0.000371271	0.0125219	-0.0887485
6330553	NM_003583.2	8445	DYRK2	Homo sapiens dual-specificity tyrosine-(Y)-phosphorylation regulated kinase 2 (DYRK2), transcript variant 1, mRNA.		0.997295	7.67167	3.86282	0.000370766	0.0125135	-0.0874754
7550767	XM_001126035.1	727866	LOC727866	PREDICTED: Homo sapiens similar to transmembrane protein 29, transcript variant 2 (LOC727866), mRNA.		0.932639	5.272	3.8636	0.000369898	0.0124928	-0.0852793
3360066	NM_001146.3	284	ANGPT1	Homo sapiens angiopoietin 1 (ANGPT1), mRNA.	ANG1; AGP1; AGPT	-1.11614	6.37187	-3.86734	0.000365719	0.0123602	-0.0746401
6450458	NM_013406.1	1725	DHPS	Homo sapiens deoxyhypusine synthase (DHPS), transcript variant 2, mRNA.	MIG13	0.866988	9.34443	3.8689	0.000363988	0.0123103	-0.0701971
6270475	NM_020175.1	56931	DUS3L	Homo sapiens dihydrouridine synthase 3-like (S. cerevisiae) (DUS3L), mRNA.	FLJ13896; DUS3	0.794862	7.42888	3.86934	0.0003635	0.0123023	-0.0689405
4590743	NM_003099.3	6642	SNX1	Homo sapiens sorting nexin 1 (SNX1), transcript variant 1, mRNA.	SNX1A; Vps5; HsT17379; MGC8664	-1.15455	6.21258	-3.86978	0.000363012	0.0122943	-0.067684
60524	NM_024820.2	57706	DENND1A	Homo sapiens DENN/MADD domain containing 1A (DENND1A), transcript variant 2, mRNA.	RP11-230L22.3; FLJ38464; KIAA1608; FAM31A	0.981875	6.59023	3.87212	0.000360437	0.0122172	-0.0610164
4230626	NM_006254.3	5580	PRKCD	Homo sapiens protein kinase C, delta (PRKCD), transcript variant 1, mRNA.	MAY1; MGC49908; nPKC-delta	0.727798	7.80738	3.87229	0.00036025	0.0122172	-0.0605313
940669	NM_031472.2	83707	TRPT1	Homo sapiens tRNA phosphotransferase 1 (TRPT1), transcript variant 2, mRNA.	MGC11134	0.677981	10.1895	3.87208	0.000360487	0.0122172	-0.0611458
7560136	NM_138458.2	116143	WDR92	Homo sapiens WD repeat domain 92 (WDR92), mRNA.	FLJ31741	-0.754159	6.48232	-3.8756	0.000356641	0.0121206	-0.0511011
3400360	NM_014268.1	10982	MAPRE2	Homo sapiens microtubule-associated protein, RP/EB family, member 2 (MAPRE2), mRNA.	RP1; EB1; EB2	-0.771544	8.78553	-3.87577	0.000356454	0.0121206	-0.0506099
4200601	NM_018087.3	55706	TMEM48	Homo sapiens transmembrane protein 48 (TMEM48), mRNA.	NET3; FLJ34120; FLJ10407; RP4-654H19.1; FLJ12556; NDC1	1.28493	4.91848	3.87648	0.000355687	0.0121135	-0.0485928
7000746	NM_138807.2	132001	C3orf31	Homo sapiens chromosome 3 open reading frame 31 (C3orf31), mRNA.	DKFZp434E0519; MGC16471	-0.667917	7.99211	-3.87673	0.000355422	0.0121129	-0.0478946
6450133	NM_024833.1	79891	ZNF671	Homo sapiens zinc finger protein 671 (ZNF671), mRNA.	FLJ23506	-0.918322	7.248	-3.87807	0.000353978	0.0120721	-0.0440824
5720767	NM_020695.3	57455	REXO1	Homo sapiens REX1, RNA exonuclease 1 homolog (S. cerevisiae) (REXO1), mRNA.	REX1; EloA-BP1; TCEB3BP1; ELOABP1; KIAA1138	0.935308	6.06088	3.87949	0.000352445	0.0120282	-0.0400171
5820619	NM_031263.1	3190	HNRPK	Homo sapiens heterogeneous nuclear ribonucleoprotein K (HNRPK), transcript variant 3, mRNA.	CSBP; TUNP; FLJ41122; HNRNPK	-0.836319	10.5958	-3.8798	0.000352115	0.0120254	-0.0391381
7200598	NM_005466.2	10001	MED6	Homo sapiens mediator complex subunit 6 (MED6), mRNA.	NY-REN-28	-0.84317	9.59958	-3.88127	0.000350548	0.0119803	-0.0349613
6580484	NM_020963.2	4343	MOV10	Homo sapiens Mov10, Moloney leukemia virus 10, homolog (mouse) (MOV10), mRNA.	DKFZp667O1423; FLJ32791; gb110; KIAA1631	-0.680623	7.74224	-3.88244	0.000349297	0.0119459	-0.0316125
5690121	NM_015679.1	26995	TRUB2	Homo sapiens TruB pseudouridine (psi) synthase homolog 2 (E. coli) (TRUB2), mRNA.	RP11-339B21.1; CLONE24922	1.50404	4.30045	3.88323	0.000348463	0.0119257	-0.0293717
6420373	NM_005836.2	10247	HRSP12	Homo sapiens heat-responsive protein 12 (HRSP12), mRNA.	P14.5; UK114; PSP	-0.72129	8.20405	-3.88415	0.00034748	0.0119088	-0.0267272
7650343	NM_017944.3	55031	USP47	Homo sapiens ubiquitin specific peptidase 47 (USP47), mRNA.	TRFP; DKFZp686C13257; FLJ20727	-2.03341	5.29105	-3.88783	0.000343617	0.0117929	-0.0162524
5360112	NM_003206.2	6943	TCF21	Homo sapiens transcription factor 21 (TCF21), transcript variant 2, mRNA.	POD1	1.5406	9.4898	3.88859	0.000342813	0.0117736	-0.0140598
4890279	NM_003548.2	8370	HIST2H4A	Homo sapiens histone cluster 2, H4a (HIST2H4A), mRNA.	H4FN; H4F2; H4/n; HIST2H4; FO108; H4	-1.02209	4.90063	-3.8901	0.000341242	0.0117362	-0.00975678
1690240	NM_032385.3	10826	C5orf4	Homo sapiens chromosome 5 open reading frame 4 (C5orf4), transcript variant 2, mRNA.	FLJ13758	-0.729408	7.59255	-3.89015	0.00034119	0.0117362	-0.00961276
1230754	NM_000941.2	5447	POR	Homo sapiens P450 (cytochrome) oxidoreductase (POR), mRNA.	P450R; DKFZp686G04235; CPR; FLJ26468; CYPOR	1.05579	7.32459	3.89162	0.000339668	0.0116985	-0.00542366
7050471	NM_016122.2	51134	CCDC41	Homo sapiens coiled-coil domain containing 41 (CCDC41), transcript variant 1, mRNA.	NY-REN-58; MGC149726	1.07235	5.4304	3.89225	0.000339014	0.0116925	-0.00361901
1710639	NM_031492.2	83759	RBM4B	Homo sapiens RNA binding motif protein 4B (RBM4B), mRNA.	RBM30; ZCRB3B; ZCCHC15; RBM4L; MGC10871	-0.740812	9.05093	-3.89316	0.000338073	0.0116683	-0.00101478
6200309	NM_003462.3	7802	DNALI1	Homo sapiens dynein, axonemal, light intermediate chain 1 (DNALI1), mRNA.	P28; hp28; dJ423B22.5	-0.997271	7.77964	-3.8962	0.000334962	0.0115773	0.00764824
2970332	NM_003390.2	7465	WEE1	Homo sapiens WEE1 homolog (S. pombe) (WEE1), mRNA.	WEE1hu; FLJ16446; DKFZp686I18166	0.992188	7.4533	3.89702	0.000334119	0.0115564	0.0100075
3390370	NM_004627.2	7485	WRB	Homo sapiens tryptophan rich basic protein (WRB), mRNA.	CHD5	-0.895542	8.35535	-3.8988	0.00033232	0.0115104	0.0150686
6580129	NM_020233.4	56985	C17orf48	Homo sapiens chromosome 17 open reading frame 48 (C17orf48), mRNA.	MDS006; NBLA03831	1.08078	7.18716	3.89982	0.00033128	0.0114826	0.0180043
4920382	NM_018052.3	55697	VAC14	Homo sapiens Vac14 homolog (S. cerevisiae) (VAC14), mRNA.	TAX1BP2; FLJ36622; MGC149816; TRX; ArPIKfyve; FLJ10305; MGC149815	1.44968	5.58621	3.90144	0.000329655	0.0114382	0.0226117
6220441	NM_018464.2	55847	CISD1	Homo sapiens CDGSH iron sulfur domain 1 (CISD1), mRNA.	C10orf70; MDS029; mitoNEET; ZCD1; MGC14684	-0.806177	10.036	-3.90133	0.000329765	0.0114382	0.0223009
6620601	NM_001083621.1	9923	ZBTB40	Homo sapiens zinc finger and BTB domain containing 40 (ZBTB40), transcript variant 1, mRNA.	KIAA0478; MGC133098	1.09144	6.36055	3.90216	0.00032893	0.0114254	0.024677
3870647	NM_022334.3	9270	ITGB1BP1	Homo sapiens integrin beta 1 binding protein 1 (ITGB1BP1), transcript variant 2, mRNA.	ICAP1B; ICAP-1alpha; ICAP1A; ICAP1; ICAP-1B; DKFZp686K08158; ICAP-1A	-0.956061	6.11238	-3.9038	0.000327286	0.0113765	0.0293708
5260138	NM_006178.1	4905	NSF	Homo sapiens N-ethylmaleimide-sensitive factor (NSF), mRNA.	SKD2	-0.570292	10.7623	-3.90435	0.000326743	0.0113657	0.0309289
510484	NM_006822.1	10966	RAB40B	Homo sapiens RAB40B, member RAS oncogene family (RAB40B), mRNA.	SEC4L; FLJ42385; RAR	-0.717512	8.58344	-3.90971	0.000321441	0.0111972	0.0462615
6110181	NM_005845.2	10257	ABCC4	Homo sapiens ATP-binding cassette, sub-family C (CFTR/MRP), member 4 (ABCC4), mRNA.	MOATB; EST170205; MRP4; MOAT-B	1.21424	8.58671	3.91141	0.000319776	0.0111472	0.0511277
1110364	NM_001221.2	817	CAMK2D	Homo sapiens calcium/calmodulin-dependent protein kinase (CaM kinase) II delta (CAMK2D), transcript variant 3, mRNA.	MGC44911; CAMKD	1.23425	7.08074	3.91302	0.000318211	0.0111085	0.0557267
730273	NM_014772.1	9811	KIAA0427	Homo sapiens KIAA0427 (KIAA0427), mRNA.	Gm672	-0.833816	8.6323	-3.91352	0.000317722	0.0111085	0.0571671
6420630	NM_016240.2	51435	SCARA3	Homo sapiens scavenger receptor class A, member 3 (SCARA3), transcript variant 1, mRNA.	APC7; MSLR1; MSRL1; CSR; CSR1	-0.885	9.41359	-3.91306	0.000318169	0.0111085	0.0558505
2850092	NM_176824.1	55212	BBS7	Homo sapiens Bardet-Biedl syndrome 7 (BBS7), transcript variant 1, mRNA.	FLJ10715; BBS2L1	0.979199	6.83882	3.91397	0.000317289	0.0111081	0.0584472
7550451	NM_014729.2	9760	TOX	Homo sapiens thymocyte selection-associated high mobility group box (TOX), mRNA.	TOX1; KIAA0808	-2.0266	4.34823	-3.91445	0.000316826	0.0110998	0.0598159
1300274	NM_001157.2	311	ANXA11	Homo sapiens annexin A11 (ANXA11), transcript variant a, mRNA.	ANX11; CAP50	-0.983116	6.79829	-3.9157	0.00031561	0.0110652	0.0634196
160079	NR_001565.1	84741	MGC10997	Homo sapiens pseudogene MGC10997 (MGC10997) on chromosome 15.		-0.603055	9.61833	-3.91894	0.000312507	0.0109643	0.0726816
160612	NM_007283.5	11343	MGLL	Homo sapiens monoglyceride lipase (MGLL), transcript variant 1, mRNA.	MGL; HU-K5	-1.25838	7.7731	-3.91992	0.000311573	0.0109394	0.0754867
2850433	NM_080861.3	90864	SPSB3	Homo sapiens splA/ryanodine receptor domain and SOCS box containing 3 (SPSB3), mRNA.	SSB3; C16orf31	1.01066	10.0161	3.92127	0.000310293	0.0109023	0.0793469
6480092	NM_024519.2	79567	FAM65A	Homo sapiens family with sequence similarity 65, member A (FAM65A), mRNA.	FLJ13725; KIAA1930	0.953163	9.80769	3.92224	0.000309371	0.0108828	0.0821378
240487	NM_030645.1	80851	SH3BP5L	Homo sapiens SH3-binding domain protein 5-like (SH3BP5L), mRNA.	FLJ33845; KIAA1720	-0.85372	7.14488	-3.92464	0.000307112	0.0108216	0.0890078
2630687	NM_020244.2	56994	CHPT1	Homo sapiens choline phosphotransferase 1 (CHPT1), mRNA.	CPT1; CPT	0.65347	8.66182	3.92494	0.000306825	0.0108194	0.0898836
7380164	NM_004604.3	6810	STX4	Homo sapiens syntaxin 4 (STX4), mRNA.	p35-2; STX4A	0.645615	9.28412	3.92552	0.000306283	0.010808	0.0915417
3290639	NM_177403.3	338382	RAB7B	Homo sapiens RAB7B, member RAS oncogene family (RAB7B), mRNA.	MGC9726; RAB7; MGC16212	-2.38985	6.86171	-3.92636	0.0003055	0.0107882	0.093943
3800139	NM_000521.2	3074	HEXB	Homo sapiens hexosaminidase B (beta polypeptide) (HEXB), mRNA.	ENC-1AS	0.681218	12.3027	3.92703	0.000304879	0.0107741	0.0958485
20110	NM_194071.2	64764	CREB3L2	Homo sapiens cAMP responsive element binding protein 3-like 2 (CREB3L2), mRNA.	BBF2H7; MGC131709; MGC71006	-0.619287	10.6252	-3.92765	0.0003043	0.0107614	0.0976323
7150240	NM_015271.2	23321	TRIM2	Homo sapiens tripartite motif-containing 2 (TRIM2), mRNA.	KIAA0517; RNF86	-1.17208	7.34887	-3.92954	0.000302546	0.0107071	0.103053
7400689	NM_017896.2	54994	C20orf11	Homo sapiens chromosome 20 open reading frame 11 (C20orf11), mRNA.	TWA1	-0.859223	9.94571	-3.92981	0.000302294	0.010706	0.103834
7160575	NM_024946.1	80011	NIP30	Homo sapiens NEFA-interacting nuclear protein NIP30 (NIP30), mRNA.	FLJ21799; CDA018; CDA10; MGC74898	-0.906102	7.17193	-3.93157	0.00030067	0.0106639	0.108885
3450563	NM_004589.1	6341	SCO1	Homo sapiens SCO cytochrome oxidase deficient homolog 1 (yeast) (SCO1), nuclear gene encoding mitochondrial protein, mRNA.	SCOD1	-0.457293	9.5362	-3.93228	0.000300023	0.0106487	0.110905
540131	NM_018663.1	5827	PXMP2	Homo sapiens peroxisomal membrane protein 2, 22kDa (PXMP2), mRNA.	PMP22	-0.955878	8.6258	-3.93471	0.000297803	0.0105776	0.11787
1300347	NM_017572.2	2872	MKNK2	Homo sapiens MAP kinase interacting serine/threonine kinase 2 (MKNK2), transcript variant 1, mRNA.	GPRK7; MNK2	0.832853	8.87459	3.93524	0.000297315	0.010568	0.119405
2450612	NM_006055.1	10314	LANCL1	Homo sapiens LanC lantibiotic synthetase component C-like 1 (bacterial) (LANCL1), mRNA.	p40; GPR69A	-0.70731	9.77381	-3.93528	0.00029728	0.010568	0.119516
7150671	NM_004311.2	403	ARL3	Homo sapiens ADP-ribosylation factor-like 3 (ARL3), mRNA.	ARFL3	-0.795927	6.57653	-3.93601	0.000296618	0.0105586	0.121607
3440538	NM_007155.4	7784	ZP3	Homo sapiens zona pellucida glycoprotein 3 (sperm receptor) (ZP3), mRNA.	ZPC; HUMZP3; ZP3-474; ZP3-424; ZP3-372; ZP3B; ZP3A	-0.778414	7.71091	-3.93672	0.000295973	0.0105433	0.12365
6420392	NM_001014446.1	132299	OCIAD2	Homo sapiens OCIA domain containing 2 (OCIAD2), transcript variant 1, mRNA.	DKFZp686C03164; MGC45416	0.811763	9.79109	3.9387	0.000294185	0.010495	0.12933
4250626	NM_177526.1	8612	PPAP2C	Homo sapiens phosphatidic acid phosphatase type 2C (PPAP2C), transcript variant 2, mRNA.	PAP-2c; PAP2-g; LPP2	1.13418	6.19927	3.93901	0.000293902	0.0104925	0.130235
4890463	NM_001001998.1	5394	EXOSC10	Homo sapiens exosome component 10 (EXOSC10), transcript variant 1, mRNA.	PMSCL2; PMSCL; RRP6; p4; Rrp6p; p2; PM-Scl; PM/Scl-100; p3	0.910728	8.77129	3.9394	0.000293556	0.0104925	0.13134
4210634	NM_002826.4	5768	QSOX1	Homo sapiens quiescin Q6 sulfhydryl oxidase 1 (QSOX1), transcript variant 1, mRNA.	QSCN6; FLJ34858; Q6; QSOX1	-1.05088	9.28315	-3.93919	0.000293742	0.0104925	0.130745
6550475	NM_014801.2	80003	PCNXL2	Homo sapiens pecanex-like 2 (Drosophila) (PCNXL2), transcript variant 1, mRNA.	KIAA0435; FLJ11383	-1.35057	4.98705	-3.9408	0.000292303	0.0104584	0.13535
6940059	XM_374020.4	375295	LOC375295	PREDICTED: Homo sapiens hypothetical gene supported by BC013438 (LOC375295), mRNA.		-1.58073	4.73193	-3.94355	0.000289845	0.0103857	0.143269
1570685	NM_014855.1	9907	KIAA0415	Homo sapiens KIAA0415 (KIAA0415), mRNA.		1.2277	5.45652	3.94415	0.000289322	0.0103746	0.144966
3940653	NM_006036.2	9581	PREPL	Homo sapiens prolyl endopeptidase-like (PREPL), mRNA.	FLJ16627; KIAA0436	-1.13384	6.17529	-3.94433	0.000289162	0.0103746	0.145485
3440358	NM_152270.2	91607	SLFN11	Homo sapiens schlafen family member 11 (SLFN11), mRNA.	FLJ34922; SLFN8/9	-2.3085	5.44869	-3.94894	0.000285102	0.0102383	0.158747
4730369	NM_001731.1	694	BTG1	Homo sapiens B-cell translocation gene 1, anti-proliferative (BTG1), mRNA.		1.11463	11.3989	3.95449	0.000280299	0.0100732	0.174685
3850068	NM_006323.2	10427	SEC24B	Homo sapiens SEC24 family, member B (S. cerevisiae) (SEC24B), transcript variant 1, mRNA.	MGC48822; SEC24	1.07657	6.11395	3.95516	0.000279718	0.0100597	0.176632
2970201	NM_152924.3	11057	ABHD2	Homo sapiens abhydrolase domain containing 2 (ABHD2), transcript variant 2, mRNA.	HS1-2; PHPS1-2; MGC111112; LABH2; MGC26249	1.152	5.4425	3.95721	0.000277967	0.0100041	0.182522
1820682	NM_021133.2	6041	RNASEL	Homo sapiens ribonuclease L (2',5'-oligoisoadenylate synthetase-dependent) (RNASEL), mRNA.	DKFZp781D08126; MGC133329; RNS4; PRCA1; MGC104972	-1.33073	6.7184	-3.95806	0.000277247	0.0099856	0.184955
6760451	NM_001037954.2	85458	DIXDC1	Homo sapiens DIX domain containing 1 (DIXDC1), transcript variant 1, mRNA.	KIAA1735; CCD1	-0.909193	5.91886	-3.95925	0.000276233	0.00995644	0.188392
3990546	NM_025201.3	80301	PLEKHO2	Homo sapiens pleckstrin homology domain containing, family O member 2 (PLEKHO2), mRNA.	pp9099; PP1628; DKFZp761K2312; FLJ38884	-1.09772	6.48527	-3.96208	0.000273848	0.0098834	0.196529
3780554	NM_016302.2	51185	CRBN	Homo sapiens cereblon (CRBN), mRNA.	MGC27358; DKFZp781K0715; MRT2A	0.745576	8.15003	3.96189	0.000274005	0.0098834	0.195993
1770358	NM_032327.2	84287	ZDHHC16	Homo sapiens zinc finger, DHHC-type containing 16 (ZDHHC16), transcript variant 1, mRNA.	APH2; MGC2993	-0.550932	8.40642	-3.96208	0.000273848	0.0098834	0.196529
3710647	NM_006454.2	10608	MXD4	Homo sapiens MAX dimerization protein 4 (MXD4), mRNA.	MSTP149; MAD4; MST149	-1.10639	11.2976	-3.96255	0.000273457	0.0098834	0.197871
3060646	NM_022489.2	64423	C14orf173	Homo sapiens chromosome 14 open reading frame 173 (C14orf173), transcript variant 2, mRNA.	DKFZp762A0214; FLJ22056; pp9484	0.915032	11.2665	3.96319	0.000272916	0.00987334	0.199726
3800497	NM_007259.3	11311	VPS45	Homo sapiens vacuolar protein sorting 45 homolog (S. cerevisiae) (VPS45), mRNA.	VPS45A; VPS45B; H1; H1VPS45; VSP45; VSP45A; VPS54A	-0.635017	8.79708	-3.96369	0.0002725	0.00986559	0.201159
7610390	NM_006092.1	10392	NOD1	Homo sapiens nucleotide-binding oligomerization domain containing 1 (NOD1), mRNA.	NLRC1; CARD4; CLR7.1	-1.29185	5.48395	-3.96433	0.000271962	0.00985342	0.203014
7040220	NM_020905.2	57665	RDH14	Homo sapiens retinol dehydrogenase 14 (all-trans/9-cis/11-cis) (RDH14), mRNA.	PAN2	0.630219	8.39213	3.96762	0.000269232	0.00976176	0.21248
4180132	NM_198264.1	10712	C1orf2	Homo sapiens chromosome 1 open reading frame 2 (C1orf2), transcript variant 2, mRNA.	cote 1; COTE1	0.834138	6.13373	3.96811	0.000268833	0.00975455	0.213871
6220682	NM_024824.3	79882	ZC3H14	Homo sapiens zinc finger CCCH-type containing 14 (ZC3H14), transcript variant 1, mRNA.	MGC26892; UKp68; FLJ11806; NY-REN-37	1.51481	5.06031	3.96876	0.000268292	0.00974216	0.215762
7050192	NM_018178.3	55204	GOLPH3L	Homo sapiens golgi phosphoprotein 3-like (GOLPH3L), mRNA.	GPP34R; FLJ10687	-0.671699	7.22776	-3.96886	0.000268211	0.00974216	0.216044
2750544	NM_019005.3	54468	FLJ20323	Homo sapiens hypothetical protein FLJ20323 (FLJ20323), mRNA.		0.639261	7.09165	3.97035	0.00026699	0.00970932	0.220328
2140470	NM_002787.3	5683	PSMA2	Homo sapiens proteasome (prosome, macropain) subunit, alpha type, 2 (PSMA2), mRNA.	HC3; MU; PSC2; PMSA2	-0.85275	7.01884	-3.97107	0.000266395	0.00969783	0.222419
5260367	NM_022842.3	64866	CDCP1	Homo sapiens CUB domain containing protein 1 (CDCP1), transcript variant 1, mRNA.	SIMA135; TRASK; CD318	1.16344	7.6684	3.97098	0.000266475	0.00969783	0.222138
5050689	NM_002662.2	5337	PLD1	Homo sapiens phospholipase D1, phosphatidylcholine-specific (PLD1), mRNA.		1.10624	6.86644	3.97356	0.000264369	0.00963556	0.229584
1780161	NM_015929.2	51601	LIPT1	Homo sapiens lipoyltransferase 1 (LIPT1), transcript variant 1, mRNA.	MGC13378; MGC12290	1.05368	6.92804	3.974	0.000264016	0.00962987	0.23084
6550554	NM_145047.3	127700	C1orf102	Homo sapiens chromosome 1 open reading frame 102 (C1orf102), transcript variant 1, mRNA.	NOR1; MGC26685; OSCP1	1.37835	4.2401	3.97462	0.000263511	0.0096211	0.232638
940324	NM_022133.2	64089	SNX16	Homo sapiens sorting nexin 16 (SNX16), transcript variant 1, mRNA.	DKFZp666H147	1.04799	6.56767	3.97515	0.000263081	0.00961733	0.234169
6900307	NM_033271.1	90135	BTBD6	Homo sapiens BTB (POZ) domain containing 6 (BTBD6), mRNA.	BDPL	0.791358	9.39672	3.97705	0.00026155	0.0095866	0.239646
2070376	XM_001132711.1	5986	RFNG	PREDICTED: Homo sapiens radical fringe homolog (Drosophila) (RFNG), mRNA.		0.859319	10.3953	3.97693	0.000261651	0.0095866	0.239284
5570102	NM_012242.2	22943	DKK1	Homo sapiens dickkopf homolog 1 (Xenopus laevis) (DKK1), mRNA.	DKK-1; SK	1.41126	7.434	3.97801	0.000260783	0.00957566	0.242404
6450056	NM_020533.1	57192	MCOLN1	Homo sapiens mucolipin 1 (MCOLN1), mRNA.	MSTP080; TRPML1; MLIV; MST080; TRP-ML1; ML4; TRPM-L1	1.33474	7.76213	3.98026	0.000258982	0.00951741	0.248906
2760129	NM_016821.1	4968	OGG1	Homo sapiens 8-oxoguanine DNA glycosylase (OGG1), nuclear gene encoding mitochondrial protein, transcript variant 2a, mRNA.	HOGG1; OGH1; MUTM; HMMH	-0.942006	7.18518	-3.98126	0.000258188	0.00949537	0.251789
5670037	NM_001048172.1	4595	MUTYH	Homo sapiens mutY homolog (E. coli) (MUTYH), transcript variant gamma2, mRNA.	MGC4416; MYH	0.912421	7.25973	3.98216	0.000257475	0.00948269	0.254386
3400687	NM_015448.1	25911	RP11-529I10.4	Homo sapiens deleted in a mouse model of primary ciliary dyskinesia (RP11-529I10.4), mRNA.	DKFZP566F084	-0.853771	8.02107	-3.98194	0.000257649	0.00948269	0.25375
4860500	NM_001037666.1	652968	LOC652968	Homo sapiens hypothetical protein LOC652968 (LOC652968), mRNA.		0.798798	6.94999	3.98469	0.000255486	0.00942705	0.261665
1050309	NM_021958.2	3142	HLX	Homo sapiens H2.0-like homeobox (HLX), mRNA.	HB24; HLX1	0.776862	7.18115	3.98435	0.000255751	0.00942705	0.260691
2070392	NM_018042.2	55106	SLFN12	Homo sapiens schlafen family member 12 (SLFN12), mRNA.	FLJ10260; SLFN3	-1.70742	5.04353	-3.98585	0.000254574	0.00940497	0.265022
1500465	NM_005763.2	10157	AASS	Homo sapiens aminoadipate-semialdehyde synthase (AASS), nuclear gene encoding mitochondrial protein, mRNA.	LORSDH; LKR/SDH; LKRSDH	1.63499	4.07998	3.99064	0.000250848	0.00928137	0.278863
1070093	NM_005576.2	4016	LOXL1	Homo sapiens lysyl oxidase-like 1 (LOXL1), mRNA.	LOXL; LOL	-2.78665	5.73813	-3.99107	0.000250522	0.00927633	0.280085
4200437	NM_207043.1	2029	ENSA	Homo sapiens endosulfine alpha (ENSA), transcript variant 2, mRNA.	MGC4319; MGC78563; MGC8394	-1.95389	5.75023	-3.99138	0.000250285	0.0092746	0.280973
6100273	NM_013346.2	29934	SNX12	Homo sapiens sorting nexin 12 (SNX12), mRNA.	MGC118982; MGC118983	1.95695	4.07352	3.99229	0.00024958	0.00927127	0.283621
6110768	NM_199441.1	55713	ZNF334	Homo sapiens zinc finger protein 334 (ZNF334), transcript variant 2, mRNA.		-1.29718	4.73313	-3.99174	0.000250005	0.00927127	0.282023
7610370	NM_145800.2	23157	2011-09-06	Homo sapiens septin 6 (SEPT6), transcript variant III, mRNA.	SEP2; RP5-876A24.2; MGC16619; SEPT2; MGC20339; KIAA0128	-1.25911	6.85114	-3.99209	0.000249737	0.00927127	0.283029
4780128	NM_001040619.1	467	ATF3	Homo sapiens activating transcription factor 3 (ATF3), transcript variant 4, mRNA.		2.19453	7.42145	3.99181	0.000249948	0.00927127	0.282237
4280292	NM_194460.1	55658	RNF126	Homo sapiens ring finger protein 126 (RNF126), mRNA.	MGC14317; MGC1022; FLJ20552	1.01987	7.46541	3.99238	0.000249513	0.00927127	0.283871
620619	NM_007063.3	11138	TBC1D8	Homo sapiens TBC1 domain family, member 8 (with GRAM domain) (TBC1D8), mRNA.	AD3; VRP; HBLP1	1.39962	4.53925	3.99405	0.000248231	0.00924173	0.288708
460221	NM_031288.2	83444	INO80B	Homo sapiens INO80 complex subunit B (INO80B), mRNA.	HMGIYL4; HMGA1L4; PAPA-1	1.56485	5.67653	3.99401	0.000248262	0.00924173	0.288593
3190112	NM_030666.2	1992	SERPINB1	Homo sapiens serpin peptidase inhibitor, clade B (ovalbumin), member 1 (SERPINB1), mRNA.	EI; MNEI; ELANH2; M/NEI; LEI; PI2	1.1899	7.25963	3.9941	0.000248199	0.00924173	0.288831
7040446	NM_005440.3	8153	RND2	Homo sapiens Rho family GTPase 2 (RND2), mRNA.	ARHN; RHO7; RhoN	-1.14982	6.0509	-3.99581	0.000246895	0.00921194	0.293775
270609	NR_001562.1	303	ANXA2P1	Homo sapiens annexin A2 pseudogene 1 (ANXA2P1) on chromosome 4.	LPC2A; ANX2L1; ANX2P1	-1.21469	7.44407	-3.99642	0.000246433	0.00920628	0.295534
1170717	NM_152265.1	91408	BTF3L4	Homo sapiens basic transcription factor 3-like 4 (BTF3L4), mRNA.	MGC23908; MGC88389; RP4-800M22.5	-0.862551	7.94728	-3.99626	0.000246555	0.00920628	0.295071
4640634	NM_001042632.1	90203	SNX21	Homo sapiens sorting nexin family member 21 (SNX21), transcript variant 3, mRNA.	PP3993; dJ337O18.4; SNX-L; C20orf161; MGC29895	-0.698528	6.92963	-3.99863	0.00024476	0.00916028	0.301931
4670500	NM_002114.2	3096	HIVEP1	Homo sapiens human immunodeficiency virus type I enhancer binding protein 1 (HIVEP1), mRNA.	CRYBP1; PRDII-BF1; CIRIP; MBP-1; ZNF40	0.880132	7.21964	4.00225	0.000242049	0.00907971	0.312389
1090546	NM_139283.1	160760	PPTC7	Homo sapiens PTC7 protein phosphatase homolog (S. cerevisiae) (PPTC7), mRNA.	MGC133072; TA-PP2C; DKFZp686M07120	1.66483	6.73809	4.00369	0.00024098	0.00904659	0.316543
7380221	NM_001100422.1	26010	LOC26010	Homo sapiens viral DNA polymerase-transactivated protein 6 (LOC26010), transcript variant 2, mRNA.	DNAPTP6; DKFZp564A2416	-0.593262	11.226	-4.00556	0.000239596	0.00900154	0.321953
5700088	XM_001129527.1	8462	KLF11	PREDICTED: Homo sapiens Kruppel-like factor 11 (KLF11), mRNA.		1.8489	8.39748	4.00595	0.000239308	0.00899766	0.323082
5870474	NM_014899.3	22836	RHOBTB3	Homo sapiens Rho-related BTB domain containing 3 (RHOBTB3), mRNA.	KIAA0878	-1.13032	11.1525	-4.00703	0.000238513	0.0089816	0.326207
4120039	NR_002200.1	2497	FTHL2	Homo sapiens ferritin, heavy polypeptide-like 2 (FTHL2) on chromosome 1.		1.33952	9.12501	4.00844	0.000237475	0.00895564	0.330303
4860195	NM_001032289.1	7355	SLC35A2	Homo sapiens solute carrier family 35 (UDP-galactose transporter), member A2 (SLC35A2), transcript variant 2, mRNA.	UGALT; UGT2; UGT1; UGT; UGTL; UGAT	-0.498301	9.29428	-4.00822	0.00023764	0.00895564	0.32965
2450634	NM_001018052.1	171568	POLR3H	Homo sapiens polymerase (RNA) III (DNA directed) polypeptide H (22.9kD) (POLR3H), transcript variant 2, mRNA.	RPC8; MGC29654; MGC111097; KIAA1665	-1.01161	8.25377	-4.0093	0.000236849	0.00893963	0.332782
2810601	NM_016269.2	51176	LEF1	Homo sapiens lymphoid enhancer-binding factor 1 (LEF1), mRNA.	TCF1ALPHA; DKFZp586H0919	1.0652	7.57998	4.0101	0.00023627	0.00892466	0.335082
1980594	NR_002203.1	2501	FTHL8	Homo sapiens ferritin, heavy polypeptide-like 8 (FTHL8) on chromosome X.		1.21155	11.3223	4.01026	0.000236154	0.00892466	0.335544
4070241	NM_003918.2	8908	GYG2	Homo sapiens glycogenin 2 (GYG2), transcript variant 2, mRNA.	GN-2; GN2	-1.05146	8.15066	-4.01232	0.000234656	0.00888435	0.341518
3440360	NM_182755.1	220929	ZNF438	Homo sapiens zinc finger protein 438 (ZNF438), mRNA.	MGC126671; FLJ32761; bA330O11.1; RP11-330O11.1	1.13854	5.80235	4.01263	0.000234429	0.00888266	0.342425
3460053	NM_020808.3	57568	SIPA1L2	Homo sapiens signal-induced proliferation-associated 1 like 2 (SIPA1L2), mRNA.	SPAL2; FLJ23126; KIAA1389; FLJ23632	-0.933023	9.60832	-4.01908	0.00022982	0.00872156	0.361076
6020612	NM_002158.3	3344	FOXN2	Homo sapiens forkhead box N2 (FOXN2), mRNA.	HTLF	1.16513	7.32284	4.0216	0.00022804	0.00866072	0.368382
1740242	NM_002035.1	2531	FVT1	Homo sapiens follicular lymphoma variant translocation 1 (FVT1), mRNA.		1.21072	10.0138	4.02184	0.000227869	0.00866072	0.369085
4050040	NM_006086.2	10381	TUBB3	Homo sapiens tubulin, beta 3 (TUBB3), mRNA.	TUBB4; MC1R; beta-4	-0.841054	11.2439	-4.02314	0.000226956	0.00863298	0.372859
7400711	NM_015229.3	23277	KIAA0664	Homo sapiens KIAA0664 (KIAA0664), mRNA.	DKFZp686L05242; DKFZp686M09233; FLJ23672; CLU1	0.749864	7.20398	4.02485	0.000225763	0.00859431	0.377808
2940671	NM_032429.1	84445	LZTS2	Homo sapiens leucine zipper, putative tumor suppressor 2 (LZTS2), mRNA.	LAPSER1; KIAA1813; RP11-108L7.8	1.07269	7.31359	4.02757	0.000223879	0.00853592	0.385679
4290064	NM_080682.1	7412	VCAM1	Homo sapiens vascular cell adhesion molecule 1 (VCAM1), transcript variant 2, mRNA.	INCAM-100; MGC99561; DKFZp779G2333; CD106	-1.5423	6.41743	-4.02889	0.000222969	0.00850784	0.389509
6130138	NM_006468.6	10623	POLR3C	Homo sapiens polymerase (RNA) III (DNA directed) polypeptide C (62kD) (POLR3C), mRNA.	RPC62; RPC3	0.63072	10.2212	4.03096	0.000221546	0.00846679	0.395523
6510689	NM_014282.1	22927	HABP4	Homo sapiens hyaluronan binding protein 4 (HABP4), mRNA.	SERBP1L; IHABP4; MGC825; Ki-1/57	1.07494	6.97277	4.03145	0.000221214	0.00846141	0.39693
3420523	NM_001005498.2	79651	RHBDF2	Homo sapiens rhomboid 5 homolog 2 (Drosophila) (RHBDF2), transcript variant 2, mRNA.	RHBDL6; RHBDL5; FLJ22341	0.821086	6.70291	4.03366	0.000219707	0.0084163	0.403353
3120142	NM_003166.3	6818	SULT1A3	Homo sapiens sulfotransferase family, cytosolic, 1A, phenol-preferring, member 3 (SULT1A3), transcript variant 1, mRNA.	MGC117469; HAST3; STM; TL-PST; SULT1A4; HAST; ST1A5; M-PST	1.27935	4.04162	4.03471	0.000218995	0.00839562	0.406402
3120367	NM_003129.3	6713	SQLE	Homo sapiens squalene epoxidase (SQLE), mRNA.	FLJ30795	-1.18838	8.67922	-4.03527	0.000218622	0.0083879	0.408005
1260762	NM_001079807.1	643834	PGA3	Homo sapiens pepsinogen 3, group I (pepsinogen A) (PGA3), mRNA.	DKFZp666J2410	-1.64413	4.2609	-4.03595	0.000218158	0.00838271	0.410003
5690228	NM_018249.4	55755	CDK5RAP2	Homo sapiens CDK5 regulatory subunit associated protein 2 (CDK5RAP2), transcript variant 1, mRNA.	MCPH3; DKFZp686D1070; Cep215; KIAA1633; C48; DKFZp686B1070	0.89742	9.04602	4.03572	0.000218315	0.00838271	0.409326
3710215	NM_022372.3	64223	GBL	Homo sapiens G protein beta subunit-like (GBL), mRNA.	MGC111011	0.648562	7.94827	4.03644	0.000217828	0.00837718	0.411425
7380445	NM_017691.2	54839	LRRC49	Homo sapiens leucine rich repeat containing 49 (LRRC49), mRNA.	FLJ20156	-1.19887	8.43934	-4.03944	0.00021582	0.00830652	0.420126
6280092	NM_024103.2	79085	SLC25A23	Homo sapiens solute carrier family 25 (mitochondrial carrier; phosphate carrier), member 23 (SLC25A23), nuclear gene encoding mitochondrial protein, mRNA.	MGC2615; MCSC2; SCaMC-3; APC2	-0.758233	10.2959	-4.04344	0.000213169	0.00821097	0.431739
6760504	NM_001013437.1	81929	SEH1L	Homo sapiens SEH1-like (S. cerevisiae) (SEH1L), transcript variant 1, mRNA.	Seh1; SEH1A; SEH1B; SEC13L	1.10635	6.152	4.04397	0.00021282	0.008204	0.433279
6370201	NM_194278.3	91748	C14orf43	Homo sapiens chromosome 14 open reading frame 43 (C14orf43), transcript variant 1, mRNA.	LSR68; c14_5541; FLJ00335; C14orf117	-0.998214	6.73549	-4.04419	0.00021268	0.008204	0.433897
2710349	NM_003326.2	7292	TNFSF4	Homo sapiens tumor necrosis factor (ligand) superfamily, member 4 (tax-transcriptionally activated glycoprotein 1, 34kDa) (TNFSF4), mRNA.	TXGP1; OX4OL; CD252; CD134L; OX-40L; GP34	-1.81426	8.17639	-4.04479	0.000212284	0.00819629	0.435649
4180050	NM_003920.2	8914	TIMELESS	Homo sapiens timeless homolog (Drosophila) (TIMELESS), mRNA.	TIM; FLJ12640; TIM1; FLJ20714; hTIM	0.917643	7.44086	4.0479	0.000210253	0.00812748	0.444686
6940152	NM_153611.3	220002	CYBASC3	Homo sapiens cytochrome b, ascorbate dependent 3 (CYBASC3), mRNA.	MGC20446	-0.80143	8.90077	-4.04835	0.000209961	0.00812589	0.445988
4280048	NM_181522.1	140686	WFDC3	Homo sapiens WAP four-disulfide core domain 3 (WFDC3), transcript variant 2, mRNA.	WAP14; dJ447F3.3	-2.32619	4.22214	-4.04924	0.000209383	0.00810995	0.44858
1170246	NM_181702.1	2669	GEM	Homo sapiens GTP binding protein overexpressed in skeletal muscle (GEM), transcript variant 2, mRNA.	KIR; MGC26294	1.78519	8.62462	4.04947	0.000209233	0.00810995	0.449255
6220086	NM_001037494.1	8655	DYNLL1	Homo sapiens dynein, light chain, LC8-type 1 (DYNLL1), transcript variant 1, mRNA.	PIN; DLC1; MGC126137; DLC8; DNCL1; MGC126138; LC8a; hdlc1; LC8; DNCLC1	-0.712953	11.6459	-4.04954	0.00020919	0.00810995	0.449446
2350139	NM_004100.3	2070	EYA4	Homo sapiens eyes absent homolog 4 (Drosophila) (EYA4), transcript variant 1, mRNA.	CMD1J; DFNA10	1.03094	6.31821	4.05056	0.000208531	0.00809622	0.452412
6650196	NM_001951.3	1875	E2F5	Homo sapiens E2F transcription factor 5, p130-binding (E2F5), transcript variant 1, mRNA.	E2F-5	0.977449	7.1519	4.05089	0.000208316	0.00809432	0.453382
2940451	NM_004251.3	9367	RAB9A	Homo sapiens RAB9A, member RAS oncogene family (RAB9A), mRNA.	RAB9	0.71358	9.24432	4.05337	0.000206726	0.00803893	0.460583
630465	NM_014575.2	29970	SCHIP1	Homo sapiens schwannomin interacting protein 1 (SCHIP1), mRNA.	FLJ39160; SCHIP-1	-1.05118	6.82118	-4.05493	0.000205731	0.00801942	0.465117
2750280	NM_003885.2	8851	CDK5R1	Homo sapiens cyclin-dependent kinase 5, regulatory subunit 1 (p35) (CDK5R1), mRNA.	p35nck5a; CDK5P35; MGC33831; NCK5A; p23; p35; p25; CDK5R	1.75305	5.15519	4.0565	0.000204734	0.00798691	0.469686
450671	NM_004033.2	309	ANXA6	Homo sapiens annexin A6 (ANXA6), transcript variant 2, mRNA.	ANX6; CBP68	-1.15886	6.97102	-4.05765	0.000204009	0.00796605	0.473019
6130446	XR_015684.1	732007	LOC732007	PREDICTED: Homo sapiens similar to Phosphoglycerate mutase 1 (Phosphoglycerate mutase isozyme B) (PGAM-B) (BPG-dependent PGAM 1) (LOC732007), mRNA.		-1.1594	9.48085	-4.05761	0.000204036	0.00796605	0.472896
1030044	NM_003779.2	8703	B4GALT3	Homo sapiens UDP-Gal:betaGlcNAc beta 1,4- galactosyltransferase, polypeptide 3 (B4GALT3), mRNA.	beta4Gal-T3	0.745948	8.90379	4.05818	0.000203671	0.00796454	0.47458
6370494	NM_015636.3	8890	EIF2B4	Homo sapiens eukaryotic translation initiation factor 2B, subunit 4 delta, 67kDa (EIF2B4), transcript variant 3, mRNA.	EIF-2B; EIF2Bdelta; EIF2B; DKFZp586J0119	0.534118	10.3345	4.05871	0.000203339	0.00795796	0.47611
510326	NM_181312.1	6901	TAZ	Homo sapiens tafazzin (cardiomyopathy, dilated 3A (X-linked); endocardial fibroelastosis 2; Barth syndrome) (TAZ), transcript variant 3, mRNA.	Taz1; G4.5; LVNCX; FLJ27390; XAP-2; EFE; EFE2; CMD3A; BTHS	1.08762	6.17203	4.05901	0.000203152	0.007957	0.476978
6510176	NM_006082.2	10376	TUBA1B	Homo sapiens tubulin, alpha 1b (TUBA1B), mRNA.	K-ALPHA-1	-0.75125	13.1976	-4.05932	0.000202953	0.00795561	0.477897
1260086	NM_002166.4	3398	ID2	Homo sapiens inhibitor of DNA binding 2, dominant negative helix-loop-helix protein (ID2), mRNA.	GIG8; MGC26389; ID2A; ID2H	-1.27666	8.24584	-4.06148	0.000201604	0.00791541	0.48417
4060519	NM_000674.1	134	ADORA1	Homo sapiens adenosine A1 receptor (ADORA1), mRNA.	RDC7	1.99655	4.94147	4.06393	0.000200082	0.00786834	0.491291
2630168	NM_006238.2	5467	PPARD	Homo sapiens peroxisome proliferative activated receptor, delta (PPARD), transcript variant 1, mRNA.	PPARB; NUCI; FAAR; PPAR-beta; NUC1; NUCII; MGC3931; NR1C2	-1.01399	6.36884	-4.06398	0.000200047	0.00786834	0.491455
1470050	NM_001011537.1	84248	FYTTD1	Homo sapiens forty-two-three domain containing 1 (FYTTD1), transcript variant 2, mRNA.	DKFZp761B1514	2.14213	4.59586	4.06649	0.000198504	0.00781888	0.498735
1500301	NM_001039705.1	7216	TRO	Homo sapiens trophinin (TRO), transcript variant 6, mRNA.	KIAA1114; MAGE-d3; MAGED3	-0.745836	9.66574	-4.06852	0.000197255	0.00778226	0.504668
6400243	NM_001003407.1	3983	ABLIM1	Homo sapiens actin binding LIM protein 1 (ABLIM1), transcript variant 2, mRNA.	KIAA0059; FLJ14564; MGC1224; LIMATIN; LIMAB1; DKFZp781D0148; ABLIM	-2.111	4.17408	-4.07117	0.000195643	0.00773936	0.512384
4900520	NM_003469.3	7857	SCG2	Homo sapiens secretogranin II (chromogranin C) (SCG2), mRNA.	SgII; CHGC; SN	2.71523	6.51143	4.07102	0.000195739	0.00773936	0.511925
3170669	NM_001037872.1	51455	REV1	Homo sapiens REV1 homolog (S. cerevisiae) (REV1), transcript variant 2, mRNA.	MGC163283; MGC26225; FLJ21523; REV1L	0.84812	7.07225	4.07083	0.000195851	0.00773936	0.511387
7160224	NM_031301.2	83464	APH1B	Homo sapiens anterior pharynx defective 1 homolog B (C. elegans) (APH1B), mRNA.	PRO1328; TAAV688; APH-1B; DKFZp564D0372; PSFL	0.941587	8.115	4.07129	0.000195575	0.00773936	0.512714
7380026	NM_182905.2	375690	FAM39E	Homo sapiens family with sequence similarity 39, member E (FAM39E), mRNA.	FLJ00038	0.803035	11.4411	4.07377	0.000194075	0.00770036	0.519951
6380743	NM_177424.2	23673	STX12	Homo sapiens syntaxin 12 (STX12), mRNA.	MGC51957; STX13; STX14	-0.670059	7.59541	-4.07448	0.000193648	0.00768966	0.522023
5050044	NM_000538.2	5994	RFXAP	Homo sapiens regulatory factor X-associated protein (RFXAP), mRNA.		-1.28548	5.49858	-4.07791	0.000191604	0.00761471	0.531999
4290014	NM_201398.1	80308	FLAD1	Homo sapiens FAD1 flavin adenine dinucleotide synthetase homolog (S. cerevisiae) (FLAD1), transcript variant 2, mRNA.	RP11-307C12.7; MGC40255; MGC31803; FAD1; FADS; PP591	0.725599	8.63841	4.07794	0.000191586	0.00761471	0.532087
50095	XM_941466.2	284207	METRNL	PREDICTED: Homo sapiens meteorin, glial cell differentiation regulator-like (METRNL), mRNA.		0.916902	7.33209	4.07953	0.000190641	0.007595	0.536736
1010328	NM_006403.2	4739	NEDD9	Homo sapiens neural precursor cell expressed, developmentally down-regulated 9 (NEDD9), transcript variant 1, mRNA.	dJ761I2.1; dJ49G10.2; CAS-L; HEF1; CASL	-1.96301	4.52335	-4.08026	0.000190215	0.00758818	0.538844
2850494	NM_022374.1	64225	ATL2	Homo sapiens atlastin GTPase 2 (ATL2), mRNA.	FLJ23293; ARL3IP2; ATL2; atlastin2	0.851724	6.56771	4.08009	0.000190315	0.00758818	0.538348
2480719	NM_173685.1	286053	NSMCE2	Homo sapiens non-SMC element 2, MMS21 homolog (S. cerevisiae) (NSMCE2), mRNA.	FLJ32440; MMS21; NSE2; C8orf36	0.97031	8.54063	4.08092	0.000189823	0.00758528	0.540782
1740240	NM_002715.2	5515	PPP2CA	Homo sapiens protein phosphatase 2 (formerly 2A), catalytic subunit, alpha isoform (PPP2CA), mRNA.	PP2CA; RP-C; PP2Ac	-1.07099	9.64263	-4.08074	0.000189931	0.00758528	0.540246
6110168	NM_001029891.2	441531	PGAM4	Homo sapiens phosphoglycerate mutase family member 4 (PGAM4), mRNA.	dJ1000K24.1; PGAM-B; PGAM3	-0.975578	9.72273	-4.08139	0.000189548	0.00758239	0.542144
650639	NM_006186.2	4929	NR4A2	Homo sapiens nuclear receptor subfamily 4, group A, member 2 (NR4A2), transcript variant 1, mRNA.	RNR1; NOT; TINUR; NURR1; HZF-3	3.63617	5.08214	4.08321	0.000188481	0.00754588	0.547455
2060605	NM_002560.2	5025	P2RX4	Homo sapiens purinergic receptor P2X, ligand-gated ion channel, 4 (P2RX4), mRNA.	P2X4R; P2X4	0.667151	7.54179	4.08398	0.000188032	0.0075341	0.549695
3180189	NM_006629.3	10778	ZNF271	Homo sapiens zinc finger protein 271 (ZNF271), mRNA.	ZNFEB; HZF7	-0.757914	7.27981	-4.08518	0.000187332	0.00751221	0.553205
1820746	NM_153240.3	27031	NPHP3	Homo sapiens nephronophthisis 3 (adolescent) (NPHP3), mRNA.	FLJ30691; FLJ36696; DKFZp781K1312; DKFZp667K242; NPH3; KIAA2000	0.717215	8.73029	4.08538	0.000187219	0.00751221	0.553773
5700112	NM_015060.1	23080	KIAA0241	Homo sapiens KIAA0241 (KIAA0241), mRNA.	AVL9	2.07691	5.23255	4.08766	0.000185899	0.00747438	0.560425
5690131	NM_138414.1	112869	CCDC101	Homo sapiens coiled-coil domain containing 101 (CCDC101), mRNA.	FLJ32446	1.12681	6.20095	4.08771	0.00018587	0.00747438	0.560572
2470092	NM_013272.2	28232	SLCO3A1	Homo sapiens solute carrier organic anion transporter family, member 3A1 (SLCO3A1), mRNA.	FLJ40478; SLC21A11; OATP-D; OATP3A1	0.99567	6.56828	4.08774	0.000185849	0.00747438	0.56068
3830093	NM_014583.2	29995	LMCD1	Homo sapiens LIM and cysteine-rich domains 1 (LMCD1), mRNA.		-1.19459	7.6453	-4.08734	0.000186082	0.00747438	0.5595
5310360	NM_007005.3	7091	TLE4	Homo sapiens transducin-like enhancer of split 4 (E(sp1) homolog, Drosophila) (TLE4), mRNA.	BCE-1; ESG4; ESG; GRG4; E(spI)	-1.03054	8.45128	-4.08988	0.000184619	0.00744626	0.566922
5820068	NM_032025.3	83939	EIF2A	Homo sapiens eukaryotic translation initiation factor 2A, 65kDa (EIF2A), mRNA.	EIF-2A; MSTP089; MSTP004; CDA02; MST089	0.62224	10.0246	4.09012	0.000184481	0.00744626	0.567629
3930356	NM_013321.1	29886	SNX8	Homo sapiens sorting nexin 8 (SNX8), mRNA.	Mvp1	1.02618	7.81706	4.09515	0.000181625	0.0073437	0.582303
7160025	NM_001564.2	3622	ING2	Homo sapiens inhibitor of growth family, member 2 (ING2), mRNA.	p33ING2; ING1L	0.684489	7.64085	4.09584	0.000181236	0.00733405	0.584319
520639	NM_032862.2	84948	TIGD5	Homo sapiens tigger transposable element derived 5 (TIGD5), mRNA.	FLJ14926; MGC44883	0.720704	8.53287	4.09679	0.000180704	0.00731858	0.587086
2940131	XM_928051.1	644979	LOC644979	PREDICTED: Homo sapiens hypothetical LOC644979 (LOC644979), mRNA.		-1.01207	6.52458	-4.09935	0.000179275	0.00726676	0.594552
4920189	NM_173529.3	162681	C18orf54	Homo sapiens chromosome 18 open reading frame 54 (C18orf54), mRNA.	MGC33382	-1.77473	5.12504	-4.10314	0.000177177	0.00718767	0.605628
4570255	NM_016269.2	51176	LEF1	Homo sapiens lymphoid enhancer-binding factor 1 (LEF1), mRNA.	TCF1ALPHA; DKFZp586H0919	1.29839	7.16103	4.1043	0.000176539	0.00716774	0.609021
6220722	NM_012331.2	4482	MSRA	Homo sapiens methionine sulfoxide reductase A (MSRA), mRNA.		-0.646147	9.15716	-4.10604	0.000175586	0.00713497	0.614116
4290431	NM_001387.2	1809	DPYSL3	Homo sapiens dihydropyrimidinase-like 3 (DPYSL3), mRNA.	CRMP-4; DRP3; CRMP4; ULIP; DRP-3	-0.865937	11.6855	-4.10647	0.000175351	0.00713138	0.615373
7200670	NM_016640.3	10884	MRPS30	Homo sapiens mitochondrial ribosomal protein S30 (MRPS30), nuclear gene encoding mitochondrial protein, mRNA.	PDCD9; MRP-S30; DKFZp566B2024; PAP	0.96393	9.26833	4.10771	0.00017468	0.0071166	0.618982
2570332	NM_012212.2	22949	PTGR1	Homo sapiens prostaglandin reductase 1 (PTGR1), mRNA.	MGC34943	0.804078	9.91919	4.10741	0.000174842	0.0071166	0.618109
3940564	NM_144635.3	131408	FAM131A	Homo sapiens family with sequence similarity 131, member A (FAM131A), mRNA.	MGC21688; PRO1378; FLAT715; C3orf40	0.797858	7.0742	4.10987	0.000173508	0.00708004	0.625312
5360241	NM_000821.3	2677	GGCX	Homo sapiens gamma-glutamyl carboxylase (GGCX), mRNA.	VKCFD1; FLJ26629	-0.930906	6.8184	-4.11187	0.000172432	0.00704203	0.631165
2760537	NM_175621.2	644314	MTE	Homo sapiens metallothionein E (MTE), mRNA.	MT1I	1.83376	8.07408	4.11334	0.000171648	0.00701586	0.635456
620255	NM_012193.2	8322	FZD4	Homo sapiens frizzled homolog 4 (Drosophila) (FZD4), mRNA.	FzE4; EVR1; GPCR; FZD4S; CD344; MGC34390; Fz-4; FEVR	-1.74354	7.16035	-4.11581	0.000170332	0.00696792	0.642695
4860673	NM_005804.2	10212	DDX39	Homo sapiens DEAD (Asp-Glu-Ala-Asp) box polypeptide 39 (DDX39), mRNA.	BAT1; MGC18203; BAT1L; DDXL; URH49; MGC8417	0.889091	9.41553	4.1187	0.000168811	0.00691147	0.651139
7150386	NM_173555.2	219743	TYSND1	Homo sapiens trypsin domain containing 1 (TYSND1), transcript variant 1, mRNA.	FLJ40378; MGC34695; MGC131934	1.3375	4.35076	4.11986	0.000168205	0.00689245	0.654522
4220270	NM_017693.2	54841	BIVM	Homo sapiens basic, immunoglobulin-like variable motif containing (BIVM), mRNA.	MGC133326	-1.02019	8.60311	-4.12136	0.000167421	0.0068661	0.658917
5560010	NM_001081559.1	10898	CPSF4	Homo sapiens cleavage and polyadenylation specific factor 4, 30kDa (CPSF4), transcript variant 2, mRNA.	NAR; NEB1; CPSF30	0.665658	10.7137	4.12137	0.000167415	0.0068661	0.65895
6110195	NM_153367.2	219654	ZCCHC24	Homo sapiens zinc finger, CCHC domain containing 24 (ZCCHC24), mRNA.	FLJ90798	-1.28946	9.81696	-4.12306	0.000166538	0.00684306	0.663894
1580296	NM_152434.1	143884	CWF19L2	Homo sapiens CWF19-like 2, cell cycle control (S. pombe) (CWF19L2), mRNA.	FLJ32343	0.822703	6.77411	4.13258	0.000161675	0.00665281	0.691785
4050156	NM_004448.2	2064	ERBB2	Homo sapiens v-erb-b2 erythroblastic leukemia viral oncogene homolog 2, neuro/glioblastoma derived oncogene homolog (avian) (ERBB2), transcript variant 1, mRNA.	c-erb B2; CD340; HER2; NGL; NEU; HER-2/neu; HER-2; TKR1	-0.626986	9.29844	-4.133	0.000161461	0.00664962	0.693031
6480142	NM_002294.1	3920	LAMP2	Homo sapiens lysosomal-associated membrane protein 2 (LAMP2), transcript variant LAMP2A, mRNA.	CD107b; LAMP-2C; LAMPB	0.675449	9.79996	4.1333	0.000161313	0.00664913	0.693895
3990026	NM_001238.1	898	CCNE1	Homo sapiens cyclin E1 (CCNE1), transcript variant 1, mRNA.	CCNE	1.1852	6.30613	4.13428	0.000160823	0.00663452	0.69676
1240386	NM_014851.2	9903	KLHL21	Homo sapiens kelch-like 21 (Drosophila) (KLHL21), mRNA.	KIAA0469; MGC99635	1.03385	7.53449	4.13478	0.000160572	0.00662977	0.698231
7510719	NM_147686.1	10758	TRAF3IP2	Homo sapiens TRAF3 interacting protein 2 (TRAF3IP2), transcript variant 2, mRNA.	CIKS; C6orf5; MGC3581; DKFZP586G0522; C6orf6; C6orf4; ACT1	0.80306	9.21104	4.13565	0.000160138	0.00661747	0.700775
6840328	NM_005902.3	4088	SMAD3	Homo sapiens SMAD family member 3 (SMAD3), mRNA.	MADH3; JV15-2; HSPC193; MGC60396; Smad 3; HsT17436; DKFZp686J10186; DKFZP586N0721	-1.23653	10.692	-4.13579	0.000160068	0.00661747	0.701187
5310458	NM_014284.2	23154	NCDN	Homo sapiens neurochondrin (NCDN), transcript variant 3, mRNA.	KIAA0607	-1.08514	5.75431	-4.13666	0.000159632	0.00660772	0.70376
1230730	NM_022902.2	64924	SLC30A5	Homo sapiens solute carrier family 30 (zinc transporter), member 5 (SLC30A5), transcript variant 1, mRNA.	ZnT-5; MGC5499; ZTL1; FLJ12496; ZNTL1; FLJ12756; ZNT5	-0.739159	8.07025	-4.13814	0.000158899	0.00658858	0.708088
7560100	NM_018159.2	55190	NUDT11	Homo sapiens nudix (nucleoside diphosphate linked moiety X)-type motif 11 (NUDT11), mRNA.	FLJ10628; DIPP3beta; DIPP3b; ASP1; hDIPP3beta	-0.643756	8.04523	-4.13844	0.00015875	0.00658798	0.708974
610279	NM_003403.3	7528	YY1	Homo sapiens YY1 transcription factor (YY1), mRNA.	UCRBP; YIN-YANG-1; DELTA; NF-E1	0.993567	8.97713	4.13969	0.000158136	0.00656809	0.712621
4920593	NM_078626.2	1031	CDKN2C	Homo sapiens cyclin-dependent kinase inhibitor 2C (p18, inhibits CDK4) (CDKN2C), transcript variant 2, mRNA.	INK4C; p18-INK4C; p18	-1.64268	6.70414	-4.14133	0.000157329	0.00654274	0.717439
2360753	NM_005994.3	6909	TBX2	Homo sapiens T-box 2 (TBX2), mRNA.	FLJ10169	1.34483	10.2544	4.14181	0.000157091	0.00654141	0.718859
1570075	NM_012176.2	26272	FBXO4	Homo sapiens F-box protein 4 (FBXO4), transcript variant 1, mRNA.	DKFZp547N213; FBX4; FLJ10141	-0.719363	7.1438	-4.14441	0.000155827	0.00649431	0.726466
4490687	NM_021996.3	26301	GBGT1	Homo sapiens globoside alpha-1,3-N-acetylgalactosaminyltransferase 1 (GBGT1), mRNA.	FS; MGC44848; UNQ2513; RP11-326L24.6; A3GALNT	1.51824	4.93278	4.14538	0.000155355	0.00648018	0.72932
510114	NM_182851.1	57820	CCNB1IP1	Homo sapiens cyclin B1 interacting protein 1 (CCNB1IP1), transcript variant 3, mRNA.	C14orf18; HEI10	0.686313	9.54918	4.1469	0.000154619	0.00646603	0.733796
5130209	XM_937239.2	648189	LOC648189	PREDICTED: Homo sapiens similar to TBC1 domain family, member 2B (LOC648189), mRNA.		-1.60424	5.45463	-4.14952	0.00015336	0.00642329	0.741491
2600379	NM_203403.1	286343	C9orf150	Homo sapiens chromosome 9 open reading frame 150 (C9orf150), mRNA.	HYST0841; MGC46502; FLJ90271; FLJ38505; bA3L8.2	1.46695	6.3499	4.14931	0.000153465	0.00642329	0.740846
4760450	NM_024571.2	79622	C16orf33	Homo sapiens chromosome 16 open reading frame 33 (C16orf33), mRNA.	FLJ22940	-0.733687	9.54515	-4.15277	0.000151814	0.00638154	0.751033
3120184	NM_152588.1	160335	TMTC2	Homo sapiens transmembrane and tetratricopeptide repeat containing 2 (TMTC2), mRNA.	DKFZp762A217	-2.14779	5.13991	-4.16096	0.000147988	0.00623684	0.775066
3520328	NM_001002857.1	302	ANXA2	Homo sapiens annexin A2 (ANXA2), transcript variant 2, mRNA.	P36; LPC2D; ANX2L4; ANX2; PAP-IV; CAL1H; LIP2; LPC2	-1.19264	7.75397	-4.16619	0.000145589	0.00615166	0.790459
7200561	XM_001134465.1	220213	OTUD1	PREDICTED: Homo sapiens OTU domain containing 1 (OTUD1), mRNA.		1.664	4.90079	4.16666	0.000145374	0.00614791	0.791849
6590725	NM_002874.3	5887	RAD23B	Homo sapiens RAD23 homolog B (S. cerevisiae) (RAD23B), mRNA.	HHR23B; HR23B; P58	-0.722767	8.65648	-4.16758	0.000144958	0.00613565	0.794545
7320717	NM_003774.3	8693	GALNT4	Homo sapiens UDP-N-acetyl-alpha-D-galactosamine:polypeptide N-acetylgalactosaminyltransferase 4 (GalNAc-T4) (GALNT4), mRNA.	GalNAcT4; GALNAC-T4	-1.42046	6.05668	-4.16804	0.00014475	0.00613213	0.795904
4290072	NM_013376.3	29950	SERTAD1	Homo sapiens SERTA domain containing 1 (SERTAD1), mRNA.	TRIP-Br1; SEI1	-0.699478	9.41093	-4.16833	0.000144621	0.00613202	0.796739
3520768	NM_001008273.1	29114	TAGLN3	Homo sapiens transgelin 3 (TAGLN3), transcript variant 3, mRNA.	NP22; NP25	-1.63407	5.4258	-4.17052	0.000143634	0.00609547	0.803188
870524	NM_024016.3	3218	HOXB8	Homo sapiens homeobox B8 (HOXB8), mRNA.	Hox-2.4; HOX2; HOX2D	-1.36192	7.74471	-4.17856	0.000140071	0.00595979	0.826851
130215	NM_004354.1	901	CCNG2	Homo sapiens cyclin G2 (CCNG2), mRNA.		2.06287	4.228	4.18052	0.000139215	0.00592852	0.832628
940035	NM_003615.3	9497	SLC4A7	Homo sapiens solute carrier family 4, sodium bicarbonate cotransporter, member 7 (SLC4A7), mRNA.	SLC4A6; SBC2; NBC3; DKFZp686H168; NBC2	2.02068	6.57398	4.18075	0.000139115	0.00592852	0.8333
3610156	NM_016508.2	51265	CDKL3	Homo sapiens cyclin-dependent kinase-like 3 (CDKL3), mRNA.	NKIAMRE	0.91303	6.72648	4.18162	0.000138736	0.00591846	0.835874
4220239	NM_052963.1	116447	TOP1MT	Homo sapiens topoisomerase (DNA) I, mitochondrial (TOP1MT), nuclear gene encoding mitochondrial protein, mRNA.	2900052H09Rik	0.661248	8.37944	4.18553	0.000137052	0.005862	0.847378
7400669	XM_940903.2	85451	ZC3H5	PREDICTED: Homo sapiens zinc finger CCCH-type containing 5 (ZC3H5), mRNA.		1.2611	8.14129	4.19083	0.000134797	0.00577062	0.863006
240524	NM_024947.2	80012	PHC3	Homo sapiens polyhomeotic homolog 3 (Drosophila) (PHC3), mRNA.	FLJ12729; HPH3; EDR3; DKFZp313K1221; FLJ12967; MGC88144	2.11757	4.50366	4.19949	0.000131195	0.00562133	0.888529
2940292	NM_183050.1	594	BCKDHB	Homo sapiens branched chain keto acid dehydrogenase E1, beta polypeptide (maple syrup urine disease) (BCKDHB), nuclear gene encoding mitochondrial protein, transcript variant 1, mRNA.	E1B	-1.19798	6.57743	-4.1995	0.000131192	0.00562133	0.888551
6580039	NM_002654.3	5315	PKM2	Homo sapiens pyruvate kinase, muscle (PKM2), transcript variant 1, mRNA.	OIP3; TCB; PKM; THBP1; MGC3932; PK3; CTHBP	-0.911378	7.80652	-4.20111	0.000130529	0.00560264	0.893324
2650538	NM_152528.1	151525	WDSUB1	Homo sapiens WD repeat, sterile alpha motif and U-box domain containing 1 (WDSUB1), mRNA.	FLJ36175; UBOX6; WDSAM1	0.892059	7.55252	4.20189	0.000130214	0.00559402	0.895603
5050162	NM_001040280.1	9308	CD83	Homo sapiens CD83 molecule (CD83), transcript variant 2, mRNA.	HB15; BL11	-2.06469	4.65998	-4.20221	0.000130083	0.00559336	0.896545
3460754	NM_181050.1	8312	AXIN1	Homo sapiens axin 1 (AXIN1), transcript variant 2, mRNA.	AXIN; MGC52315	0.754262	9.16326	4.20326	0.000129654	0.0055798	0.899662
7210685	NM_020831.3	57591	MKL1	Homo sapiens megakaryoblastic leukemia (translocation) 1 (MKL1), mRNA.	MAL; BSAC; MRTF-A	-0.715319	7.04132	-4.20542	0.00012878	0.0055471	0.906034
520017	NM_001040285.1	64282	PAPD5	Homo sapiens PAP associated domain containing 5 (PAPD5), transcript variant 2, mRNA.	FLJ40270; TRF4-2	1.68964	6.32461	4.21192	0.000126185	0.00544974	0.925219
6420184	NM_005848.2	10260	DENND4A	Homo sapiens DENN/MADD domain containing 4A (DENND4A), mRNA.	IRLB; MYCPBP; FLJ33949; KIAA0476	1.70939	4.15114	4.21237	0.000126005	0.0054468	0.926562
5360110	NM_005559.2	284217	LAMA1	Homo sapiens laminin, alpha 1 (LAMA1), mRNA.	LAMA	1.39192	6.11263	4.21569	0.000124702	0.00539525	0.93636
6270372	NM_182801.1	133584	EGFLAM	Homo sapiens EGF-like, fibronectin type III and laminin G domains (EGFLAM), transcript variant 4, mRNA.	AGRINL; AGRNL; FLJ39155	-1.66417	5.87531	-4.21835	0.000123667	0.00535519	0.944221
510474	NM_030579.2	80777	CYB5B	Homo sapiens cytochrome b5 type B (outer mitochondrial membrane) (CYB5B), nuclear gene encoding mitochondrial protein, mRNA.	OMB5; CYB5-M; DKFZp686M0619	-0.590457	10.7583	-4.21944	0.000123246	0.00534316	0.947436
990020	NM_014887.1	10443	PFAAP5	Homo sapiens phosphonoformate immuno-associated protein 5 (PFAAP5), mRNA.	92M18.3; CG005	-1.53397	6.29594	-4.22103	0.000122633	0.00532461	0.952132
6250131	NM_153768.1	26256	CABYR	Homo sapiens calcium binding tyrosine-(Y)-phosphorylation regulated (CABYR), transcript variant 2, mRNA.	MGC9117; FSP-2; CBP86	1.06164	6.77271	4.22492	0.000121146	0.00526471	0.963635
2320647	NM_177947.2	51566	ARMCX3	Homo sapiens armadillo repeat containing, X-linked 3 (ARMCX3), transcript variant 2, mRNA.	ALEX3; KIAA0443; dJ545K15.2; DKFZp781N1954; MGC12199	-0.944496	8.41694	-4.22597	0.000120747	0.00525208	0.96674
5910291	NM_206827.1	387496	RASL11A	Homo sapiens RAS-like, family 11, member A (RASL11A), mRNA.		-2.54209	5.45135	-4.22814	0.000119927	0.00522106	0.973164
5340593	NM_014371.2	26993	AKAP8L	Homo sapiens A kinase (PRKA) anchor protein 8-like (AKAP8L), mRNA.	HAP95; NAKAP95; DKFZp434L0650; NAKAP	0.749899	7.38506	4.22842	0.00011982	0.00522106	0.97401
5080605	NM_003090.2	6627	SNRPA1	Homo sapiens small nuclear ribonucleoprotein polypeptide A' (SNRPA1), mRNA.		-0.61576	9.71973	-4.22835	0.000119846	0.00522106	0.973803
7200338	NM_198892.1	55589	BMP2K	Homo sapiens BMP2 inducible kinase (BMP2K), transcript variant 1, mRNA.	DKFZp434P0116; DKFZp434K0614; BIKE; HRIHFB2017	2.10508	4.24255	4.22922	0.000119522	0.0052174	0.976353
3060482	XM_001129888.1	83473	KATNAL2	PREDICTED: Homo sapiens katanin p60 subunit A-like 2 (KATNAL2), mRNA.		-1.1209	5.71519	-4.22928	0.000119499	0.0052174	0.976541
5050600	XR_001080.1	158295	MGC24103	PREDICTED: Homo sapiens hypothetical protein MGC24103 (MGC24103), misc RNA.		-1.32447	6.84923	-4.23087	0.000118904	0.00519972	0.98124
540681	NM_002966.2	6281	S100A10	Homo sapiens S100 calcium binding protein A10 (S100A10), mRNA.	ANX2L; MGC111133; GP11; ANX2LG; p10; P11; Ca[1]; CAL1L; 42C; CLP11	-0.742099	13.1816	-4.23159	0.000118635	0.00519261	0.983376
5360148	NM_000235.2	3988	LIPA	Homo sapiens lipase A, lysosomal acid, cholesterol esterase (LIPA), transcript variant 2, mRNA.	CESD; LAL	-0.800383	9.37548	-4.23196	0.000118497	0.0051912	0.984478
1050747	NM_006475.1	10631	POSTN	Homo sapiens periostin, osteoblast specific factor (POSTN), mRNA.	MGC119511; periostin; RP11-412K4.1; PN; PDLPOSTN; OSF-2; MGC119510	-1.14596	8.95316	-4.2332	0.000118037	0.00517569	0.988145
7570181	NM_018518.3	55388	MCM10	Homo sapiens minichromosome maintenance complex component 10 (MCM10), transcript variant 2, mRNA.	PRO2249; CNA43; MGC126776	-2.60164	4.73413	-4.23381	0.00011781	0.00517039	0.989958
5290538	NM_016831.1	8863	PER3	Homo sapiens period homolog 3 (Drosophila) (PER3), mRNA.	GIG13	1.2225	6.46226	4.23436	0.000117607	0.00516614	0.991582
4760398	NM_174923.1	203260	CCDC107	Homo sapiens coiled-coil domain containing 107 (CCDC107), mRNA.	MGC31967; RP11-331F9.6	1.31089	5.90864	4.23632	0.000116888	0.00513916	0.997367
670026	NM_015986.2	51379	CRLF3	Homo sapiens cytokine receptor-like factor 3 (CRLF3), mRNA.	CREME9; FRWS; CYTOR4; MGC20661	1.01088	5.96853	4.23676	0.000116727	0.00513673	0.998665
4480674	NM_198514.2	374354	NHLRC2	Homo sapiens NHL repeat containing 2 (NHLRC2), mRNA.	FLJ33312; DKFZp779F115; FLJ20147; MGC45492; FLJ25621	1.57905	4.91605	4.23769	0.000116385	0.00512988	1.00143
4920523	NM_004503.3	3223	HOXC6	Homo sapiens homeobox C6 (HOXC6), transcript variant 1, mRNA.	HOX3C; HOX3; CP25; HHO.C8	-1.24835	5.33045	-4.23856	0.000116067	0.00512616	1.00401
1070184	NM_002742.2	5587	PRKD1	Homo sapiens protein kinase D1 (PRKD1), mRNA.	PKD; PKCM; PKC-MU; PRKCM	-0.700376	7.41538	-4.23918	0.000115842	0.00512085	1.00584
6020494	XR_001389.1	404266	LOC404266	PREDICTED: Homo sapiens hypothetical LOC404266 (LOC404266), misc RNA.		-1.06561	8.98751	-4.23919	0.000115839	0.00512085	1.00586
5900725	NM_007350.3	22822	PHLDA1	Homo sapiens pleckstrin homology-like domain, family A, member 1 (PHLDA1), mRNA.	PHRIP; TDAG51; DT1P1B11; MGC131738	1.28851	12.3992	4.23955	0.000115707	0.00512085	1.00694
240019	NM_022771.3	64786	TBC1D15	Homo sapiens TBC1 domain family, member 15 (TBC1D15), mRNA.	DKFZp761D0223; DKFZp686M1379; FLJ12085	1.08618	9.18557	4.24052	0.000115356	0.00511327	1.00981
5310471	NM_181803.1	11065	UBE2C	Homo sapiens ubiquitin-conjugating enzyme E2C (UBE2C), transcript variant 6, mRNA.	UBCH10; dJ447F3.2	-1.18001	7.82035	-4.24133	0.000115062	0.00510488	1.01221
3140364	NM_002835.2	5782	PTPN12	Homo sapiens protein tyrosine phosphatase, non-receptor type 12 (PTPN12), mRNA.	PTPG1; PTP-PEST	0.85312	8.73731	4.24643	0.000113234	0.00502836	1.02731
1090438	NM_183047.1	23613	ZMYND8	Homo sapiens zinc finger, MYND-type containing 8 (ZMYND8), transcript variant 1, mRNA.	RACK7; PRO2893; PRKCBP1; ZMYND8; MGC31836	-1.49877	5.86036	-4.24713	0.000112983	0.00502179	1.0294
1070435	NM_201433.1	8522	GAS7	Homo sapiens growth arrest-specific 7 (GAS7), transcript variant c, mRNA.	MGC1348; MLL/GAS7; KIAA0394	-1.81663	7.0343	-4.24835	0.000112552	0.00500718	1.03301
1240471	NM_016508.2	51265	CDKL3	Homo sapiens cyclin-dependent kinase-like 3 (CDKL3), mRNA.	NKIAMRE	1.46414	4.86055	4.24882	0.000112387	0.00500439	1.0344
2690541	NM_015476.2	25941	C18orf10	Homo sapiens chromosome 18 open reading frame 10 (C18orf10), mRNA.	L17; DKFZP586M1523; HsT3006; PGs2; HMFN0601; DKFZp586M1523	-0.819924	9.56252	-4.24985	0.000112023	0.00499276	1.03745
7050068	NM_003129.3	6713	SQLE	Homo sapiens squalene epoxidase (SQLE), mRNA.		-1.35626	7.62104	-4.25115	0.000111566	0.00497693	1.04131
1340427	NM_018998.2	54461	FBXW5	Homo sapiens F-box and WD repeat domain containing 5 (FBXW5), mRNA.	RP11-229P13.10; DKFZP434B205; Fbw5; MGC20962	0.770322	7.86356	4.25245	0.00011111	0.00496111	1.04517
6560672	NM_005826.2	10236	HNRPR	Homo sapiens heterogeneous nuclear ribonucleoprotein R (HNRPR), mRNA.	hnRNP-R; FLJ25714; HNRNPR	-1.06257	10.2083	-4.25601	0.000109874	0.00491041	1.05572
5340100	NM_016622.2	51318	MRPL35	Homo sapiens mitochondrial ribosomal protein L35 (MRPL35), nuclear gene encoding mitochondrial protein, transcript variant 1, mRNA.		-0.785528	7.47681	-4.25803	0.000109179	0.00488384	1.0617
3440204	NM_001999.3	2201	FBN2	Homo sapiens fibrillin 2 (congenital contractural arachnodactyly) (FBN2), mRNA.	CCA	-0.842973	11.4799	-4.25925	0.000108761	0.00486962	1.06532
5720692	NM_080815.2	1305	COL13A1	Homo sapiens collagen, type XIII, alpha 1 (COL13A1), transcript variant 19, mRNA.	FLJ42485	-2.23939	6.47497	-4.25964	0.000108628	0.00486813	1.06647
6290678	NM_152992.2	22932	POMZP3	Homo sapiens POM (POM121 homolog, rat) and ZP3 fusion (POMZP3), transcript variant 2, mRNA.	POM121; POM-ZP3; MGC8359	-1.32239	6.02925	-4.26345	0.000107332	0.0048189	1.07779
4040576	NM_000600.1	3569	IL6	Homo sapiens interleukin 6 (interferon, beta 2) (IL6), mRNA.	HSF; HGF; IL-6; BSF2; IFNB2	2.70609	7.00337	4.2648	0.000106879	0.00480296	1.08179
4200593	NM_003898.2	8871	SYNJ2	Homo sapiens synaptojanin 2 (SYNJ2), mRNA.	KIAA0348; INPP5H; MGC44422	1.13709	7.16356	4.26551	0.000106641	0.00480112	1.08389
6550279	NM_000848.2	2946	GSTM2	Homo sapiens glutathione S-transferase M2 (muscle) (GSTM2), mRNA.	GST4; GSTM; GSTM2-2; GTHMUS; MGC117303	-0.972166	7.22618	-4.26557	0.000106618	0.00480112	1.08409
5270519	NM_052947.3	115701	ALPK2	Homo sapiens alpha-kinase 2 (ALPK2), mRNA.	FLJ43253; HAK; FLJ34875	-1.45125	9.68242	-4.26667	0.000106252	0.00479243	1.08734
160537	NM_002035.1	2531	FVT1	Homo sapiens follicular lymphoma variant translocation 1 (FVT1), mRNA.		1.33073	8.11563	4.27053	0.000104968	0.00474331	1.0988
4850519	NM_019030.2	54505	DHX29	Homo sapiens DEAH (Asp-Glu-Ala-His) box polypeptide 29 (DHX29), mRNA.	FLJ21492; DDX29	-0.547133	8.63666	-4.27188	0.000104522	0.00472752	1.10282
5720192	NM_021922.2	2178	FANCE	Homo sapiens Fanconi anemia, complementation group E (FANCE), mRNA.	FAE; FACE	1.02761	7.33707	4.27279	0.000104223	0.00471834	1.10553
5810201	NM_015871.3	51042	ZNF593	Homo sapiens zinc finger protein 593 (ZNF593), mRNA.	ZT86	1.28025	8.76972	4.27338	0.00010403	0.004714	1.10727
7100121	NM_006895.2	3176	HNMT	Homo sapiens histamine N-methyltransferase (HNMT), transcript variant 1, mRNA.	HMT; HNMT-S2; HNMT-S1	-2.61727	5.16179	-4.27527	0.000103413	0.0046904	1.11289
5900471	NM_000956.2	5732	PTGER2	Homo sapiens prostaglandin E receptor 2 (subtype EP2), 53kDa (PTGER2), mRNA.	EP2	-1.04907	9.44619	-4.27642	0.00010304	0.00468217	1.1163
2260010	NM_006912.4	6016	RIT1	Homo sapiens Ras-like without CAAX 1 (RIT1), mRNA.	MGC125865; RIBB; RIT; ROC1; MGC125864	0.881934	7.39605	4.27764	0.000102646	0.00466862	1.11991
5810142	NM_133467.2	163732	CITED4	Homo sapiens Cbp/p300-interacting transactivator, with Glu/Asp-rich carboxy-terminal domain, 4 (CITED4), mRNA.		1.26207	6.89554	4.27841	0.000102395	0.00466155	1.12222
130187	NM_005443.4	9061	PAPSS1	Homo sapiens 3'-phosphoadenosine 5'-phosphosulfate synthase 1 (PAPSS1), mRNA.	SK1; PAPSS; ATPSK1	-0.778543	9.89601	-4.28031	0.000101784	0.00463805	1.12787
2100753	NM_007023.2	11069	RAPGEF4	Homo sapiens Rap guanine nucleotide exchange factor (GEF) 4 (RAPGEF4), mRNA.	CAMP-GEFII; Nbla00496; EPAC2; CGEF2	2.06946	4.45617	4.28178	0.000101316	0.00462104	1.13222
240187	NM_004068.3	1173	AP2M1	Homo sapiens adaptor-related protein complex 2, mu 1 subunit (AP2M1), transcript variant 1, mRNA.	AP50; mu2; CLAPM1	-0.786146	10.417	-4.28277	0.000101	0.00461094	1.13516
3930047	NM_016277.3	51715	RAB23	Homo sapiens RAB23, member RAS oncogene family (RAB23), transcript variant 1, mRNA.	HSPC137; MGC8900; DKFZp781H0695	1.03774	9.55591	4.2835	0.000100768	0.00460466	1.13733
3780762	NM_138369.1	91272	FAM44B	Homo sapiens family with sequence similarity 44, member B (FAM44B), mRNA.	BOD1	0.641356	10.5399	4.28837	9.92312e-05	0.00453869	1.15183
5890288	NM_003377.3	7423	VEGFB	Homo sapiens vascular endothelial growth factor B (VEGFB), mRNA.	VRF; VEGFL	1.36557	7.02871	4.28912	9.89965e-05	0.00453574	1.15407
3130092	NM_001679.2	483	ATP1B3	Homo sapiens ATPase, Na+/K+ transporting, beta 3 polypeptide (ATP1B3), mRNA. XM_945518	ATPB-3; CD298; FLJ29027	1.02	7.67198	4.28928	9.89467e-05	0.00453574	1.15454
7000577	NM_016815.2	2995	GYPC	Homo sapiens glycophorin C (Gerbich blood group) (GYPC), transcript variant 2, mRNA.	MGC126191; GE; CD236R; GYPD; CD236; GPC; MGC117309; MGC126192	1.03958	10.7629	4.28888	9.90737e-05	0.00453574	1.15333
3140193	NM_015537.3	26012	NELF	Homo sapiens nasal embryonic LHRH factor (NELF), mRNA.	RP11-48C7.1; MGC125369	1.39227	6.47229	4.29178	9.81704e-05	0.00450707	1.16198
6660768	NM_182972.2	359948	IRF2BP2	Homo sapiens interferon regulatory factor 2 binding protein 2 (IRF2BP2), transcript variant 1, mRNA.	MGC72189	1.08688	7.5793	4.2919	9.81334e-05	0.00450707	1.16233
3190484	NM_014066.3	28991	COMMD5	Homo sapiens COMM domain containing 5 (COMMD5), transcript variant 1, mRNA.	HT002; HCARG; MGC72046; FLJ13008	-1.57851	4.33488	-4.29285	9.78417e-05	0.00450044	1.16514
5260538	NM_080655.1	91283	C9orf30	Homo sapiens chromosome 9 open reading frame 30 (C9orf30), mRNA.	FLJ34973; MGC17337; L8	1.43502	8.1835	4.294	9.74876e-05	0.00448838	1.16856
360132	NM_005779.1	10184	LHFPL2	Homo sapiens lipoma HMGIC fusion partner-like 2 (LHFPL2), mRNA.	KIAA0206	1.03853	8.66376	4.29473	9.72628e-05	0.00448226	1.17074
2690524	NM_006698.2	10904	BLCAP	Homo sapiens bladder cancer associated protein (BLCAP), mRNA.	BC10	-1.20122	8.04384	-4.29511	9.71448e-05	0.00448106	1.17189
2750427	NM_012175.3	26273	FBXO3	Homo sapiens F-box protein 3 (FBXO3), transcript variant 1, mRNA.	FBA; FBX3; DKFZp564B092	-0.996099	6.99086	-4.2983	9.61729e-05	0.00444463	1.18138
2140398	NM_020898.1	57658	CALCOCO1	Homo sapiens calcium binding and coiled-coil domain 1 (CALCOCO1), mRNA.	KIAA1536; Cocoa; calphoglin; PP13275	-0.917963	7.12766	-4.29975	9.57349e-05	0.00442858	1.18568
4590661	NM_022730.1	64708	COPS7B	Homo sapiens COP9 constitutive photomorphogenic homolog subunit 7B (Arabidopsis) (COPS7B), mRNA.	FLJ12612; MGC111077	-0.66946	8.95577	-4.2998	9.57183e-05	0.00442858	1.18585
130608	NM_003626.2	8500	PPFIA1	Homo sapiens protein tyrosine phosphatase, receptor type, f polypeptide (PTPRF), interacting protein (liprin), alpha 1 (PPFIA1), transcript variant 2, mRNA.	MGC26800; FLJ41337; LIPRIN; LIP1; FLJ42630; FLJ43474; LIP.1	0.585418	9.25014	4.30621	9.38032e-05	0.00435651	1.20492
7570711	NM_024031.2	78994	PRR14	Homo sapiens proline rich 14 (PRR14), mRNA.	DKFZp781A13198; MGC3121	0.824656	9.56549	4.30598	9.38715e-05	0.00435651	1.20424
1770685	NM_005964.1	4628	MYH10	Homo sapiens myosin, heavy chain 10, non-muscle (MYH10), mRNA.	MGC134914; MGC134913; NMMHCB	-0.960241	11.8374	-4.30585	9.39091e-05	0.00435651	1.20386
290373	NM_033034.1	85363	TRIM5	Homo sapiens tripartite motif-containing 5 (TRIM5), transcript variant alpha, mRNA.	RNF88; TRIM5alpha	-1.03242	8.41592	-4.31155	9.22354e-05	0.0042911	1.22083
7570673	NM_003364.2	7378	UPP1	Homo sapiens uridine phosphorylase 1 (UPP1), transcript variant 1, mRNA.	UP; UPASE; UDRPASE; UPP	1.88183	8.07294	4.31207	9.20845e-05	0.00428817	1.22238
7330544	NM_005165.2	230	ALDOC	Homo sapiens aldolase C, fructose-bisphosphate (ALDOC), mRNA.	ALDC	-1.23617	8.63826	-4.31703	9.06515e-05	0.00422951	1.23718
1260438	NM_001556.1	3551	IKBKB	Homo sapiens inhibitor of kappa light polypeptide gene enhancer in B-cells, kinase beta (IKBKB), mRNA.	IKK-beta; NFKBIKB; IKK2; FLJ40509; IKKB; MGC131801	0.781528	7.68202	4.32076	8.95901e-05	0.00418799	1.2483
360050	NM_152743.2	221927	C7orf27	Homo sapiens chromosome 7 open reading frame 27 (C7orf27), mRNA.	MGC22916	1.04959	8.35413	4.32219	8.91861e-05	0.00417311	1.25257
1780563	NM_014494.2	27327	TNRC6A	Homo sapiens trinucleotide repeat containing 6A (TNRC6A), mRNA.	MGC75384; GW182; TNRC6; FLJ22043; CAGH26; KIAA1460; DKFZp666E117; GW1	-1.02902	8.18506	-4.32304	8.89466e-05	0.0041699	1.25511
2190148	NM_002053.1	2633	GBP1	Homo sapiens guanylate binding protein 1, interferon-inducible, 67kDa (GBP1), mRNA.		-1.33233	7.13596	-4.32526	8.83243e-05	0.0041447	1.26174
2320133	NM_182743.1	7296	TXNRD1	Homo sapiens thioredoxin reductase 1 (TXNRD1), transcript variant 4, mRNA.	MGC9145; TR; TXNR; GRIM-12; TRXR1; TR1	1.49907	10.2806	4.32553	8.825e-05	0.0041447	1.26253
5910112	NM_001012636.1	9235	IL32	Homo sapiens interleukin 32 (IL32), transcript variant 7, mRNA.	IL-32alpha; TAIFd; IL-32beta; TAIFc; TAIF; IL-32gamma; TAIFb; TAIFa; IL-32delta; NK4	-1.58053	4.77244	-4.32899	8.72891e-05	0.00410797	1.27287
5420731	NM_173515.2	154043	CNKSR3	Homo sapiens CNKSR family member 3 (CNKSR3), mRNA.	MAGI1; RP11-486M3.1; FLJ31349	-1.11424	8.77637	-4.3326	8.62986e-05	0.00406921	1.28364
1300537	XM_931877.1	653210	LOC653210	PREDICTED: Homo sapiens similar to melanoma antigen family D, 4 isoform 1, transcript variant 2 (LOC653210), mRNA.		-1.14335	6.93854	-4.33453	8.57747e-05	0.00405031	1.28939
2190541	NM_178831.4	352954	GATS	Homo sapiens opposite strand transcription unit to STAG3 (GATS), mRNA.	DKFZp686B07267	-1.4748	8.19388	-4.33484	8.56898e-05	0.00405031	1.29033
3130220	NM_015444.2	25907	TMEM158	Homo sapiens transmembrane protein 158 (TMEM158), mRNA.	BBP; DKFZp586E1621; RIS1; p40BBP	0.701722	13.7649	4.33438	8.58148e-05	0.00405031	1.28895
5360392	NM_021202.1	58476	TP53INP2	Homo sapiens tumor protein p53 inducible nuclear protein 2 (TP53INP2), mRNA.	FLJ21759; C20orf110; DKFZp434O0827; FLJ23500; dJ1181N3.1; DKFZp434B2411; PINH	-0.856959	7.99094	-4.33565	8.54697e-05	0.00404969	1.29276
2680523	NM_015589.3	23034	SAMD4A	Homo sapiens sterile alpha motif domain containing 4A (SAMD4A), mRNA.	SMGA; SMG; SAMD4; Smaug; KIAA1053; DKFZp434H0350; Smaug1	1.63029	6.32661	4.33704	8.50969e-05	0.00403594	1.29688
4040731	XM_001130278.1	10586	MAB21L2	PREDICTED: Homo sapiens mab-21-like 2 (C. elegans) (MAB21L2), mRNA.		-0.966681	6.51663	-4.33784	8.488e-05	0.00403096	1.29929
7040195	NM_174967.1	6487	ST3GAL3	Homo sapiens ST3 beta-galactoside alpha-2,3-sialyltransferase 3 (ST3GAL3), transcript variant 5, mRNA.	ST3Gal III; ST3N; ST3GalIII; ST3GALII; SIAT6	0.919255	7.19691	4.33809	8.48142e-05	0.00403096	1.30003
2900768	NM_021737.1	1185	CLCN6	Homo sapiens chloride channel 6 (CLCN6), transcript variant ClC-6d, mRNA.	KIAA0046; CLC-6	1.02949	7.35775	4.33773	8.49092e-05	0.00403096	1.29897
5860204	NM_016594.1	51303	FKBP11	Homo sapiens FK506 binding protein 11, 19 kDa (FKBP11), mRNA.	MGC54182; FKBP19	-0.827959	9.49124	-4.33886	8.46083e-05	0.00402843	1.30232
4640064	NM_002342.1	4055	LTBR	Homo sapiens lymphotoxin beta receptor (TNFR superfamily, member 3) (LTBR), mRNA.	TNF-R-III; TNFRSF3; TNFR-RP; LT-BETA-R; TNFCR; TNFR2-RP; CD18; D12S370	0.980004	10.1684	4.34074	8.41054e-05	0.00400839	1.30795
1260576	NM_032800.1	84886	C1orf198	Homo sapiens chromosome 1 open reading frame 198 (C1orf198), mRNA.	FLJ14525; FLJ16283; DKFZp667D152; MGC10710; FLJ38847	-0.993427	8.21769	-4.34193	8.37887e-05	0.0039972	1.31151
2140128	NM_005063.4	6319	SCD	Homo sapiens stearoyl-CoA desaturase (delta-9-desaturase) (SCD), mRNA.	SCD1; PRO0998; MSTP008; FADS5	-1.26814	10.8702	-4.35022	8.16189e-05	0.0038975	1.33629
1070544	NM_024329.4	79180	EFHD2	Homo sapiens EF-hand domain family, member D2 (EFHD2), mRNA.	MGC4342; RP3-467K16.3	-0.64627	9.84602	-4.35271	8.09784e-05	0.0038745	1.34373
4670719	NM_053023.3	80829	ZFP91	Homo sapiens zinc finger protein 91 homolog (mouse) (ZFP91), mRNA.	PZF; FKSG11; ZNF757	1.91417	5.06792	4.35307	8.08854e-05	0.00387385	1.34482
5890500	NM_001029891.2	441531	PGAM4	Homo sapiens phosphoglycerate mutase family member 4 (PGAM4), mRNA.	dJ1000K24.1; PGAM-B; PGAM3	-1.21711	7.83639	-4.36002	7.91246e-05	0.00380301	1.36561
6900450	NM_000320.1	5860	QDPR	Homo sapiens quinoid dihydropteridine reductase (QDPR), mRNA.	PKU2; FLJ42391; DHPR	-0.593226	9.76132	-4.36201	7.86278e-05	0.00378429	1.37156
6060333	NM_005012.2	4919	ROR1	Homo sapiens receptor tyrosine kinase-like orphan receptor 1 (ROR1), transcript variant 1, mRNA.	dJ537F10.1; NTRKR1; MGC99659	-1.78242	5.46384	-4.36241	7.85267e-05	0.00378316	1.37277
1030008	NM_003239.1	7043	TGFB3	Homo sapiens transforming growth factor, beta 3 (TGFB3), mRNA.	FLJ16571; ARVD; TGF-beta3	-2.99606	4.46233	-4.36821	7.70982e-05	0.00371869	1.39012
3360731	XM_001129527.1	8462	KLF11	PREDICTED: Homo sapiens Kruppel-like factor 11 (KLF11), mRNA.		2.30405	5.00894	4.36815	7.71123e-05	0.00371869	1.38994
940670	NM_012288.3	9697	TRAM2	Homo sapiens translocation associated membrane protein 2 (TRAM2), mRNA.	KIAA0057	-1.26394	9.76756	-4.36832	7.70711e-05	0.00371869	1.39045
7560435	NM_018053.2	55113	XKR8	Homo sapiens XK, Kell blood group complex subunit-related family, member 8 (XKR8), mRNA.	XRG8; FLJ10307; RP11-460I13.3	0.988752	7.40475	4.37113	7.63858e-05	0.00370194	1.39889
1690411	NM_018003.2	55075	UACA	Homo sapiens uveal autoantigen with coiled-coil domains and ankyrin repeats (UACA), transcript variant 1, mRNA.	MGC141967; FLJ10128; NUCLING; MGC141969; KIAA1561	-2.34752	5.87655	-4.37539	7.53615e-05	0.00365957	1.41164
4060176	NM_004523.2	3832	KIF11	Homo sapiens kinesin family member 11 (KIF11), mRNA.	KNSL1; EG5; HKSP; TRIP5	-1.52566	5.97396	-4.37617	7.51763e-05	0.0036584	1.41396
150139	NM_001042511.1	51123	ZNF706	Homo sapiens zinc finger protein 706 (ZNF706), transcript variant 3, mRNA.	PNAS-113; HSPC038; PNAS-106	-0.916052	6.03687	-4.37581	7.52624e-05	0.0036584	1.41288
1470082	NM_002669.2	5356	PLRG1	Homo sapiens pleiotropic regulator 1 (PRL1 homolog, Arabidopsis) (PLRG1), mRNA.	MGC110980; PRL1	0.645727	9.67019	4.37602	7.52101e-05	0.0036584	1.41354
2360392	NM_031212.3	81894	SLC25A28	Homo sapiens solute carrier family 25, member 28 (SLC25A28), mRNA.	MRS4L; MFRN2; DKFZp547C109; NPD016; MRS3/4	1.00996	9.25056	4.37792	7.47596e-05	0.00364485	1.41922
3870630	NM_004231.2	9296	ATP6V1F	Homo sapiens ATPase, H+ transporting, lysosomal 14kDa, V1 subunit F (ATP6V1F), mRNA.	Vma7; MGC126038; ATP6S14; MGC126037; MGC117321; VATF	0.757172	11.8156	4.37905	7.44914e-05	0.0036354	1.42261
6200554	NM_018947.4	54205	CYCS	Homo sapiens cytochrome c, somatic (CYCS), nuclear gene encoding mitochondrial protein, mRNA.	CYC; HCS	-1.58619	5.54717	-4.38053	7.41426e-05	0.00362379	1.42705
1110095	NM_007097.2	1212	CLTB	Homo sapiens clathrin, light chain (Lcb) (CLTB), transcript variant 2, mRNA.	LCB	-1.05533	10.0394	-4.38344	7.34622e-05	0.00359596	1.43576
520577	NM_006327.2	10431	TIMM23	Homo sapiens translocase of inner mitochondrial membrane 23 homolog (yeast) (TIMM23), nuclear gene encoding mitochondrial protein, mRNA.	PRO1197; MGC22767; TIM23; TIMM23B	-0.681047	7.32259	-4.38505	7.30878e-05	0.00358123	1.44059
3460307	NM_006134.5	757	TMEM50B	Homo sapiens transmembrane protein 50B (TMEM50B), mRNA.	C21orf4; HCVP7TP3; DKFZp686C2482	-0.911484	9.26983	-4.3854	7.30059e-05	0.00358081	1.44165
1450608	NM_152718.2	220001	VWCE	Homo sapiens von Willebrand factor C and EGF domains (VWCE), mRNA.	VWC1; URG11; FLJ32009	1.23234	6.73754	4.38578	7.29186e-05	0.00358013	1.44278
460286	XM_001134346.1	10189	THOC4	PREDICTED: Homo sapiens THO complex 4 (THOC4), mRNA.		-0.957228	9.00963	-4.38593	7.28839e-05	0.00358013	1.44323
6940209	NM_145074.2	27429	HTRA2	Homo sapiens HtrA serine peptidase 2 (HTRA2), nuclear gene encoding mitochondrial protein, transcript variant 2, mRNA.	PARK13; OMI; PRSS25	0.920496	7.03906	4.38935	7.20959e-05	0.00355045	1.4535
4730196	NM_003258.2	7083	TK1	Homo sapiens thymidine kinase 1, soluble (TK1), mRNA.	TK2	-1.17684	7.92138	-4.38973	7.20084e-05	0.00355045	1.45465
3850064	NM_018390.2	55344	PLCXD1	Homo sapiens phosphatidylinositol-specific phospholipase C, X domain containing 1 (PLCXD1), mRNA.	LL0XNC01-136G2.1; FLJ11323	-0.92726	7.26891	-4.39062	7.18063e-05	0.00354693	1.4573
830278	NM_022343.2	152007	GLIPR2	Homo sapiens GLI pathogenesis-related 2 (GLIPR2), mRNA.	GLIPR2; GAPR-1	-1.11336	11.3639	-4.39178	7.15428e-05	0.00353749	1.46078
4220753	NM_152495.1	149111	CNIH3	Homo sapiens cornichon homolog 3 (Drosophila) (CNIH3), mRNA.	FLJ38993	1.20586	6.03394	4.39309	7.12451e-05	0.00352634	1.46472
4290196	NM_015356.3	23513	SCRIB	Homo sapiens scribbled homolog (Drosophila) (SCRIB), transcript variant 2, mRNA.	CRIB1; SCRB1; Vartul; SCRIB1	0.804171	8.48264	4.39656	7.04637e-05	0.00349121	1.47514
6520156	NM_005973.4	5546	PRCC	Homo sapiens papillary renal cell carcinoma (translocation-associated) (PRCC), transcript variant 1, mRNA.	MGC17178; MGC4723; TPRC; RCCP1	-0.618176	7.40048	-4.39838	7.00587e-05	0.00347467	1.48059
5080431	NM_032264.2	84224	NBPF3	Homo sapiens neuroblastoma breakpoint family, member 3 (NBPF3), mRNA.	RP11-293F5.5; DKFZp434D177; AE2	-1.60257	5.83563	-4.40323	6.89861e-05	0.00343159	1.49517
380424	NM_001014975.1	3075	CFH	Homo sapiens complement factor H (CFH), transcript variant 2, mRNA.	HUS; MGC88246; HF1; FH; ARMD4; ARMS1; HF; CFHL3; FHL1; HF2	-0.995619	7.51559	-4.40294	6.90495e-05	0.00343159	1.4943
7380181	NM_024090.1	79071	ELOVL6	Homo sapiens ELOVL family member 6, elongation of long chain fatty acids (FEN1/Elo2, SUR4/Elo3-like, yeast) (ELOVL6), mRNA.	MGC5487; FLJ23378; FAE; LCE	-1.78939	5.26672	-4.40392	6.88347e-05	0.0034279	1.49725
7610615	NR_003083.2	386757	SLC6A10P	Homo sapiens solute carrier family 6 (neurotransmitter transporter, creatine), member 10 (pseudogene) (SLC6A10P) on chromosome 16.	CT-2; CT2; FLJ43855; SLC6A10pB; SLC6A10	0.958378	8.28361	4.40609	6.8362e-05	0.00340783	1.50376
6450646	NM_005968.2	4670	HNRPM	Homo sapiens heterogeneous nuclear ribonucleoprotein M (HNRPM), transcript variant 1, mRNA.	HNRPM4; HTGR1; HNRNPM4; HNRNPM; DKFZp547H118; NAGR1	-0.810941	11.3277	-4.40782	6.7988e-05	0.00339265	1.50894
5960672	NM_020936.1	57696	DDX55	Homo sapiens DEAD (Asp-Glu-Ala-Asp) box polypeptide 55 (DDX55), mRNA.	MGC33209; FLJ16577; KIAA1595	0.778637	7.80449	4.415	6.64534e-05	0.00331948	1.53052
870400	NM_002408.3	4247	MGAT2	Homo sapiens mannosyl (alpha-1,6-)-glycoprotein beta-1,2-N-acetylglucosaminyltransferase (MGAT2), mRNA.	GNT-II; CDGS2; GLCNACTII; GNT2	-0.951913	8.55631	-4.41526	6.6397e-05	0.00331948	1.53133
3930731	NM_016029.1	51635	DHRS7	Homo sapiens dehydrogenase/reductase (SDR family) member 7 (DHRS7), mRNA.	CGI-86; retDSR4; retSDR4	0.96968	9.79015	4.41798	6.58251e-05	0.00329821	1.53951
7510544	NM_024902.2	79962	DNAJC22	Homo sapiens DnaJ (Hsp40) homolog, subfamily C, member 22 (DNAJC22), mRNA.		-2.31257	5.85891	-4.42363	6.46528e-05	0.00324281	1.55649
3170112	NM_015049.1	66008	TRAK2	Homo sapiens trafficking protein, kinesin binding 2 (TRAK2), mRNA.	KIAA0549; GRIF1; ALS2CR3; OIP98; GRIF-1; CALS-C	-0.745332	9.19607	-4.42698	6.39673e-05	0.00321503	1.56657
4730538	NM_052901.2	114789	SLC25A25	Homo sapiens solute carrier family 25 (mitochondrial carrier; phosphate carrier), member 25 (SLC25A25), nuclear gene encoding mitochondrial protein, transcript variant 1, mRNA.	MGC105138; KIAA1896; SCAMC-2; RP11-395P17.4; MCSC; MGC119515; PCSCL; MGC119517; MGC119514; MGC119516	1.77099	4.58566	4.42827	6.37042e-05	0.00320511	1.57047
4390360	NM_020213.1	56965	PARP6	Homo sapiens poly (ADP-ribose) polymerase family, member 6 (PARP6), transcript variant 1, mRNA.		1.62026	5.71941	4.42878	6.36028e-05	0.00320331	1.57197
5310333	NM_033380.1	1287	COL4A5	Homo sapiens collagen, type IV, alpha 5 (COL4A5), transcript variant 2, mRNA.	MGC42377; ATS; MGC167109; CA54; ASLN	-1.35188	8.80456	-4.42981	6.33941e-05	0.0031961	1.57508
4830010	NM_032663.2	84749	USP30	Homo sapiens ubiquitin specific peptidase 30 (USP30), mRNA.	MGC10702; FLJ40511	1.78434	4.79895	4.43607	6.21419e-05	0.00313621	1.59395
2120114	NM_130437.2	1859	DYRK1A	Homo sapiens dual-specificity tyrosine-(Y)-phosphorylation regulated kinase 1A (DYRK1A), transcript variant 4, mRNA.	HP86; DYRK; DYRK1; MNBH; MNB	1.071	7.80122	4.4364	6.20772e-05	0.00313618	1.59493
6400403	NM_170587.1	8601	RGS20	Homo sapiens regulator of G-protein signaling 20 (RGS20), transcript variant 1, mRNA.	ZGAP1; RGSZ1	1.42021	8.44029	4.43658	6.20415e-05	0.00313618	1.59547
1010653	NM_203290.1	9533	POLR1C	Homo sapiens polymerase (RNA) I polypeptide C, 30kDa (POLR1C), transcript variant 1, mRNA.	RPAC1; RPA40; RPA5; RPA39; RP3-337H4.4	0.790275	8.75379	4.43654	6.20499e-05	0.00313618	1.59535
5720059	NM_018988.2	54438	GFOD1	Homo sapiens glucose-fructose oxidoreductase domain containing 1 (GFOD1), mRNA.		1.00298	6.56044	4.43992	6.13849e-05	0.00311087	1.60554
5960068	NM_002609.3	5159	PDGFRB	Homo sapiens platelet-derived growth factor receptor, beta polypeptide (PDGFRB), mRNA.	PDGFR; JTK12; CD140B; PDGF-R-beta; PDGFR1	-0.786736	11.2504	-4.44059	6.1255e-05	0.00310752	1.60754
4860291	XM_940209.1	22993	KIAA0194	PREDICTED: Homo sapiens KIAA0194 protein (KIAA0194), mRNA.		1.27516	8.04322	4.44106	6.11631e-05	0.00310608	1.60896
1110017	NM_032195.1	6651	SON	Homo sapiens SON DNA binding protein (SON), transcript variant b, mRNA.	FLJ21099; SON3; KIAA1019; BASS1; NREBP; C21orf50; DBP-5; FLJ33914	-0.862534	6.76065	-4.44158	6.10618e-05	0.00310416	1.61053
4120403	NM_025234.1	80349	WDR61	Homo sapiens WD repeat domain 61 (WDR61), mRNA.	REC14	-0.776872	10.0448	-4.44239	6.09038e-05	0.00309936	1.61298
1990725	NM_015255.1	23304	UBR2	Homo sapiens ubiquitin protein ligase E3 component n-recognin 2 (UBR2), mRNA.	bA49A4.1; RP3-392M17.3; MGC71112; KIAA0349; DKFZp686C08114; dJ242G1.1; C6orf133; dJ392M17.3	0.826792	7.88704	4.44626	6.01579e-05	0.0030646	1.62463
5560110	NM_001365.2	1742	DLG4	Homo sapiens discs, large homolog 4 (Drosophila) (DLG4), mRNA.	SAP90; PSD95	1.06877	7.97475	4.44713	5.99912e-05	0.0030593	1.62725
5870180	NM_021994.2	11179	ZNF277	Homo sapiens zinc finger protein 277 (ZNF277), mRNA.	ZNF277P; ZNF277; NRIF4	0.825369	9.36747	4.4478	5.9863e-05	0.00305595	1.62928
4730181	NR_002205.1	2504	FTHL12	Homo sapiens ferritin, heavy polypeptide-like 12 (FTHL12) on chromosome 9.		1.24	11.265	4.44806	5.98131e-05	0.00305595	1.63007
1170538	NM_006796.1	10939	AFG3L2	Homo sapiens AFG3 ATPase family gene 3-like 2 (yeast) (AFG3L2), nuclear gene encoding mitochondrial protein, mRNA.	FLJ25993	0.760685	8.96236	4.44922	5.95925e-05	0.00305061	1.63356
7000382	NM_152391.3	130814	PQLC3	Homo sapiens PQ loop repeat containing 3 (PQLC3), mRNA.	C2orf22; MGC33602	-0.651613	8.71355	-4.45125	5.9208e-05	0.00303841	1.63968
2650730	NM_003155.2	6781	STC1	Homo sapiens stanniocalcin 1 (STC1), mRNA.	STC	2.33095	9.50746	4.45192	5.90808e-05	0.00303507	1.64172
990075	NM_130851.1	652	BMP4	Homo sapiens bone morphogenetic protein 4 (BMP4), transcript variant 3, mRNA.	BMP2B1; BMP2B; ZYME	-2.53248	9.73506	-4.45228	5.90135e-05	0.00303507	1.64279
3940592	NM_002629.2	5223	PGAM1	Homo sapiens phosphoglycerate mutase 1 (brain) (PGAM1), mRNA.	PGAMA	-1.17818	10.4676	-4.45196	5.9075e-05	0.00303507	1.64181
1230333	NM_005637.2	6760	SS18	Homo sapiens synovial sarcoma translocation, chromosome 18 (SS18), transcript variant 2, mRNA.	SYT; SYT-SSX1; MGC116875; SYT-SSX2; SSXT	-0.835515	8.4217	-4.45325	5.88315e-05	0.00303184	1.64572
7650639	NM_000747.2	1140	CHRNB1	Homo sapiens cholinergic receptor, nicotinic, beta 1 (muscle) (CHRNB1), mRNA.	ACHRB; CMS1D; CHRNB; CMS2A; SCCMS	-1.91612	5.17329	-4.45749	5.80416e-05	0.0029943	1.6585
3120689	NM_053034.1	84168	ANTXR1	Homo sapiens anthrax toxin receptor 1 (ANTXR1), transcript variant 2, mRNA.	ATR; FLJ21776; FLJ11298; TEM8; FLJ10601	1.09848	8.19305	4.4608	5.74327e-05	0.00296602	1.66848
60243	NM_173501.1	146174	C16orf52	Homo sapiens chromosome 16 open reading frame 52 (C16orf52), mRNA.		1.38981	4.45494	4.46165	5.72757e-05	0.00296233	1.67107
5690743	NM_020418.2	57060	PCBP4	Homo sapiens poly(rC) binding protein 4 (PCBP4), transcript variant 1, mRNA.	LIP4; MCG10	-0.975235	8.02948	-4.46152	5.73005e-05	0.00296233	1.67066
4830301	NM_021078.2	2648	KAT2A	Homo sapiens K(lysine) acetyltransferase 2A (KAT2A), mRNA.	hGCN5; GCN5; KAT2A; MGC102791; PCAF-b	0.709171	8.45887	4.46205	5.72035e-05	0.00296233	1.67226
5960296	NM_021101.3	9076	CLDN1	Homo sapiens claudin 1 (CLDN1), mRNA.	SEMP1; ILVASC; CLD1	2.02646	8.18449	4.46441	5.67741e-05	0.00294447	1.67939
4780524	NM_016324.2	10782	ZNF274	Homo sapiens zinc finger protein 274 (ZNF274), transcript variant ZNF274b, mRNA.	ZKSCAN19; DKFZp686K08243; FLJ37843; HFB101; ZF2	1.27269	5.69659	4.46617	5.64571e-05	0.00293114	1.68468
2690315	NM_014901.4	22838	RNF44	Homo sapiens ring finger protein 44 (RNF44), mRNA.	KIAA1100	1.13011	6.16331	4.46645	5.64064e-05	0.00293114	1.68553
5700458	NM_005576.2	4016	LOXL1	Homo sapiens lysyl oxidase-like 1 (LOXL1), mRNA.	LOXL; LOL	-1.63013	7.90515	-4.47078	5.56313e-05	0.00289736	1.69862
6590292	NM_014063.5	28988	DBNL	Homo sapiens drebrin-like (DBNL), transcript variant 1, mRNA.	SH3P7; HIP-55; ABP1	-0.870921	8.11042	-4.47047	5.56876e-05	0.00289736	1.69766
1260551	NM_177423.1	8500	PPFIA1	Homo sapiens protein tyrosine phosphatase, receptor type, f polypeptide (PTPRF), interacting protein (liprin), alpha 1 (PPFIA1), transcript variant 1, mRNA.	MGC26800; FLJ41337; LIPRIN; LIP1; FLJ42630; FLJ43474; LIP.1	0.945595	6.45785	4.47269	5.52938e-05	0.00288302	1.70438
5050768	NM_152271.3	91694	LONRF1	Homo sapiens LON peptidase N-terminal domain and ring finger 1 (LONRF1), mRNA.	FLJ23749; RNF191	1.08125	6.94302	4.47337	5.51743e-05	0.00287986	1.70643
3800010	NM_021110.1	7373	COL14A1	Homo sapiens collagen, type XIV, alpha 1 (COL14A1), mRNA.	UND	-1.48124	5.66526	-4.47439	5.4995e-05	0.00287666	1.7095
7610091	NM_024630.2	79683	ZDHHC14	Homo sapiens zinc finger, DHHC-type containing 14 (ZDHHC14), transcript variant 1, mRNA.	FLJ20984; NEW1CP	1.95843	5.82072	4.47532	5.48319e-05	0.0028712	1.71231
7210093	NM_173582.3	283209	PGM2L1	Homo sapiens phosphoglucomutase 2-like 1 (PGM2L1), mRNA.	BM32A; FLJ32029	2.37196	7.02703	4.47546	5.48064e-05	0.0028712	1.71276
1090739	NM_004987.3	3987	LIMS1	Homo sapiens LIM and senescent cell antigen-like domains 1 (LIMS1), mRNA.	PINCH; PINCH1	1.67024	7.89159	4.47661	5.46052e-05	0.00286548	1.71623
2100750	NM_002014.2	2288	FKBP4	Homo sapiens FK506 binding protein 4, 59kDa (FKBP4), mRNA.	FKBP52; FKBP59; PPIase; Hsp56; p52; HBI	1.6163	6.9118	4.47763	5.44286e-05	0.00285929	1.7193
5550204	NM_023935.1	65992	C20orf116	Homo sapiens chromosome 20 open reading frame 116 (C20orf116), mRNA.	MGC2592; dJ1187M17.3	0.771893	9.02386	4.4813	5.37931e-05	0.00282895	1.73041
6450440	NM_012212.2	22949	PTGR1	Homo sapiens prostaglandin reductase 1 (PTGR1), mRNA.	MGC34943	0.634399	10.7079	4.48376	5.33725e-05	0.00280986	1.73784
1430598	NM_058229.2	114907	FBXO32	Homo sapiens F-box protein 32 (FBXO32), transcript variant 1, mRNA.	ATROGIN1; MAFbx; Fbx32; MGC33610; FLJ32424	2.42861	8.16552	4.48568	5.30467e-05	0.00279572	1.74363
4220605	NM_005239.4	2114	ETS2	Homo sapiens v-ets erythroblastosis virus E26 oncogene homolog 2 (avian) (ETS2), mRNA.		1.2014	9.79999	4.48702	5.28205e-05	0.00278681	1.74767
4180468	NM_004729.3	9189	ZBED1	Homo sapiens zinc finger, BED-type containing 1 (ZBED1), mRNA.	DREF; KIAA0785; TRAMP; ALTE	-1.2278	9.9739	-4.48886	5.25104e-05	0.00277345	1.75325
6520382	NM_016284.3	23019	CNOT1	Homo sapiens CCR4-NOT transcription complex, subunit 1 (CNOT1), transcript variant 1, mRNA.	FLJ90644; DKFZp686O168; NOT1H; FLJ36492; DKFZp686E0722; CDC39; AD-005; NOT1; KIAA1007	-0.715189	10.6944	-4.49654	5.1236e-05	0.00270907	1.77649
520201	NM_145029.1	221545	C6orf136	Homo sapiens chromosome 6 open reading frame 136 (C6orf136), mRNA.	MGC15854	1.82413	7.21504	4.49898	5.08382e-05	0.00269095	1.78387
430259	NM_020248.2	56998	CTNNBIP1	Homo sapiens catenin, beta interacting protein 1 (CTNNBIP1), transcript variant 1, mRNA.	MGC15093; ICAT	-0.938158	7.12285	-4.50163	5.04097e-05	0.00267407	1.79188
7510670	NM_000719.5	775	CACNA1C	Homo sapiens calcium channel, voltage-dependent, L type, alpha 1C subunit (CACNA1C), mRNA.	TS; MGC120730; CACH2; CaV1.2; CACNL1A1; CACN2; CCHL1A1	-2.17505	5.16185	-4.50276	5.02276e-05	0.00266731	1.7953
2810390	NM_005631.3	6608	SMO	Homo sapiens smoothened homolog (Drosophila) (SMO), mRNA.	Gx; SMOH	-0.877313	7.08527	-4.50333	5.01364e-05	0.00266537	1.79703
7610079	NM_007031.1	11077	HSF2BP	Homo sapiens heat shock transcription factor 2 binding protein (HSF2BP), mRNA.		-1.11424	5.41569	-4.50518	4.98407e-05	0.00265254	1.80262
3140202	NM_001012643.2	339344	LOC339344	Homo sapiens hypothetical protein LOC339344 (LOC339344), mRNA.		0.63657	9.23197	4.50564	4.97666e-05	0.00265148	1.80403
610519	NM_001018020.1	7168	TPM1	Homo sapiens tropomyosin 1 (alpha) (TPM1), transcript variant 7, mRNA.	TPM1-alpha; HTM-alpha; TPM1-kappa; TMSA; C15orf13	-1.09101	11.0831	-4.50585	4.97328e-05	0.00265148	1.80468
2810730	NM_201440.1	51535	PPHLN1	Homo sapiens periphilin 1 (PPHLN1), transcript variant 4, mRNA.	HSPC206; HSPC232; MGC48786	-0.679677	8.7673	-4.51393	4.84645e-05	0.00258776	1.82913
4150484	NM_152307.2	115708	C14orf172	Homo sapiens chromosome 14 open reading frame 172 (C14orf172), mRNA.	TRM61; FLJ40452; GCD14; Gcd14p	1.11471	5.96995	4.51499	4.82997e-05	0.00258274	1.83235
60349	NM_002754.3	5603	MAPK13	Homo sapiens mitogen-activated protein kinase 13 (MAPK13), mRNA.	MGC99536; SAPK4; PRKM13; p38delta	1.11383	6.86007	4.51488	4.83175e-05	0.00258274	1.832
5820343	NM_000123.2	2073	ERCC5	Homo sapiens excision repair cross-complementing rodent repair deficiency, complementation group 5 (xeroderma pigmentosum, complementation group G (Cockayne syndrome)) (ERCC5), mRNA.	XPG; ERCM2; UVDR; XPGC; COFS3	-0.679957	9.28909	-4.51668	4.80397e-05	0.00257352	1.83746
5560112	NM_018146.2	55178	RNMTL1	Homo sapiens RNA methyltransferase like 1 (RNMTL1), mRNA.	FLJ10581; HC90	0.853922	8.11994	4.51731	4.7942e-05	0.00257111	1.83939
3890348	NM_020194.4	56947	C2orf33	Homo sapiens chromosome 2 open reading frame 33 (C2orf33), mRNA.	MGC110913; GL004; DKFZp666J168	-0.855728	8.4708	-4.51846	4.77661e-05	0.0025645	1.84286
3930168	NM_022549.2	9638	FEZ1	Homo sapiens fasciculation and elongation protein zeta 1 (zygin I) (FEZ1), transcript variant 2, mRNA.		-2.01148	5.09785	-4.52105	4.73723e-05	0.00254615	1.8507
2710064	XM_941665.2	387763	LOC387763	PREDICTED: Homo sapiens hypothetical LOC387763 (LOC387763), mRNA.		3.31449	8.87483	4.52314	4.70555e-05	0.00253192	1.85705
4050639	NM_006452.3	10606	PAICS	Homo sapiens phosphoribosylaminoimidazole carboxylase, phosphoribosylaminoimidazole succinocarboxamide synthetase (PAICS), transcript variant 2, mRNA.	MGC1343; MGC5024; PAIS; AIRC; ADE2; DKFZp781N1372; ADE2H1	-0.675868	10.1062	-4.52571	4.66704e-05	0.00251811	1.86483
2030446	NM_003084.1	6619	SNAPC3	Homo sapiens small nuclear RNA activating complex, polypeptide 3, 50kDa (SNAPC3), mRNA.	PTFbeta; MGC33124; SNAP50	-0.758778	7.49161	-4.52902	4.61779e-05	0.0024957	1.87487
2630189	NM_001077445.1	9767	PHF16	Homo sapiens PHD finger protein 16 (PHF16), transcript variant 2, mRNA.	KIAA0215; JADE3; MGC138749; MGC138748	0.753206	7.70297	4.52973	4.60721e-05	0.00249275	1.87705
4830424	NM_013262.3	29116	MYLIP	Homo sapiens myosin regulatory light chain interacting protein (MYLIP), mRNA.	MIR	0.995618	7.11445	4.53068	4.5933e-05	0.00248798	1.87991
2480037	NM_178868.3	152189	CMTM8	Homo sapiens CKLF-like MARVEL transmembrane domain containing 8 (CMTM8), mRNA.	CKLFSF8; CKLFSF8-V2	2.48093	4.42035	4.53222	4.5707e-05	0.00248004	1.88458
1440243	NM_016332.2	51734	SEPX1	Homo sapiens selenoprotein X, 1 (SEPX1), mRNA.	MSRB1; SELR; MGC3344; HSPC270; SELX	-0.805725	9.47527	-4.53202	4.57356e-05	0.00248004	1.88399
3450722	XM_927280.1	644033	LOC644033	PREDICTED: Homo sapiens similar to similar to RPL23AP7 protein (LOC644033), mRNA.		-0.917423	8.19471	-4.53307	4.55824e-05	0.00247723	1.88716
1770243	NM_006547.2	10643	IGF2BP3	Homo sapiens insulin-like growth factor 2 mRNA binding protein 3 (IGF2BP3), mRNA.	IMP-3; VICKZ3; KOC1; DKFZp686F1078; IMP3	-0.869836	10.1121	-4.5387	4.4767e-05	0.00243835	1.90425
6350114	NM_006833.4	10980	COPS6	Homo sapiens COP9 constitutive photomorphogenic homolog subunit 6 (Arabidopsis) (COPS6), mRNA.	MOV34-34KD; CSN6	-0.828755	9.21993	-4.53947	4.46564e-05	0.00243504	1.9066
2940040	NM_016567.2	56647	BCCIP	Homo sapiens BRCA2 and CDKN1A interacting protein (BCCIP), transcript variant A, mRNA.	TOK-1	-0.72943	7.02799	-4.54202	4.4293e-05	0.00241793	1.91433
3940615	NM_019042.3	54517	PUS7	Homo sapiens pseudouridylate synthase 7 homolog (S. cerevisiae) (PUS7), mRNA.	MGC17720; KIAA1897; FLJ20485	0.859539	6.96711	4.54547	4.3805e-05	0.00239397	1.92482
650598	NM_001033505.1	1479	CSTF3	Homo sapiens cleavage stimulation factor, 3' pre-RNA, subunit 3, 77kDa (CSTF3), transcript variant 2, mRNA.	MGC75122; MGC43001; MGC117398; CSTF-77	-1.23865	8.0128	-4.54555	4.37946e-05	0.00239397	1.92505
3800730	NM_006572.3	10672	GNA13	Homo sapiens guanine nucleotide binding protein (G protein), alpha 13 (GNA13), mRNA.	MGC46138; G13	1.46097	8.99491	4.55004	4.31687e-05	0.00236449	1.93868
6280435	NM_183238.2	90462	ZNF605	Homo sapiens zinc finger protein 605 (ZNF605), mRNA.	FLJ14967	-1.0209	6.01355	-4.55481	4.25131e-05	0.00233525	1.95317
4640689	NM_001967.3	1974	EIF4A2	Homo sapiens eukaryotic translation initiation factor 4A, isoform 2 (EIF4A2), mRNA.	DDX2B; BM-010; EIF4A; EIF4F	0.720029	12.3151	4.55462	4.25391e-05	0.00233525	1.95259
7610097	NM_006515.1	6419	SETMAR	Homo sapiens SET domain and mariner transposase fusion gene (SETMAR), mRNA.	METNASE	-0.747881	8.44549	-4.55671	4.22545e-05	0.00232486	1.95895
650008	NM_019046.1	54522	ANKRD16	Homo sapiens ankyrin repeat domain 16 (ANKRD16), transcript variant 1, mRNA.		1.05091	6.3392	4.55733	4.21708e-05	0.00232287	1.96083
5080347	NM_016034.2	51116	MRPS2	Homo sapiens mitochondrial ribosomal protein S2 (MRPS2), nuclear gene encoding mitochondrial protein, mRNA.	MRP-S2; CGI-91	0.787671	8.27421	4.56155	4.16027e-05	0.00229416	1.97367
160242	NM_014059.2	28984	C13orf15	Homo sapiens chromosome 13 open reading frame 15 (C13orf15), mRNA.	bA157L14.2; MGC87338; RGC-32; KIAA0564; RGC32	0.963987	11.7022	4.56304	4.14039e-05	0.00228579	1.97821
5670075	NM_000430.2	5048	PAFAH1B1	Homo sapiens platelet-activating factor acetylhydrolase, isoform Ib, alpha subunit 45kDa (PAFAH1B1), mRNA.	LIS2; PAFAH; MDS; LIS1; MDCR	-1.49327	8.72478	-4.5635	4.1343e-05	0.00228501	1.9796
6220451	NM_001151.2	291	SLC25A4	Homo sapiens solute carrier family 25 (mitochondrial carrier; adenine nucleotide translocator), member 4 (SLC25A4), nuclear gene encoding mitochondrial protein, mRNA.	PEO2; ANT1; PEO3; T1; ANT	-0.939267	9.14184	-4.56512	4.1129e-05	0.00227576	1.98452
6290719	NM_001382.2	1798	DPAGT1	Homo sapiens dolichyl-phosphate (UDP-N-acetylglucosamine) N-acetylglucosaminephosphotransferase 1 (GlcNAc-1-P transferase) (DPAGT1), transcript variant 1, mRNA.	GPT; DPAGT2; D11S366; CDG-Ij; ALG7; UAGT; DGPT; G1PT; DPAGT; UGAT	0.576004	9.14077	4.56772	4.07867e-05	0.00225938	1.99243
7510377	NM_005098.3	9242	MSC	Homo sapiens musculin (activated B-cell factor-1) (MSC), mRNA.	ABF-1; ABF1; MYOR	2.10838	8.17834	4.57259	4.01535e-05	0.00222937	2.00725
1170326	NM_002692.2	5427	POLE2	Homo sapiens polymerase (DNA directed), epsilon 2 (p59 subunit) (POLE2), mRNA.	DPE2	-2.13925	5.13201	-4.57319	4.00765e-05	0.00222762	2.00907
1690692	NM_003877.3	8835	SOCS2	Homo sapiens suppressor of cytokine signaling 2 (SOCS2), mRNA.	SSI2; Cish2; STATI2; SSI-2; SOCS-2; CIS2	0.957814	7.13402	4.57515	3.98253e-05	0.00221872	2.01502
1050706	NM_001786.2	983	CDC2	Homo sapiens cell division cycle 2, G1 to S and G2 to M (CDC2), transcript variant 1, mRNA.	DKFZp686L20222; CDK1; MGC111195; CDC28A	-1.44966	5.99544	-4.57586	3.97342e-05	0.00221617	2.01719
60719	NM_000891.2	3759	KCNJ2	Homo sapiens potassium inwardly-rectifying channel, subfamily J, member 2 (KCNJ2), mRNA.	IRK1; HHBIRK1; SQT3; HHIRK1; KIR2.1; LQT7	1.28511	7.36395	4.57657	3.96439e-05	0.00221429	2.01935
4120722	NM_017948.4	55035	NOL8	Homo sapiens nucleolar protein 8 (NOL8), mRNA.	FLJ20736; bA62C3.3; Nop132; C9orf34; bA62C3.4; DKFZp686P12242	0.731778	8.60072	4.57684	3.9609e-05	0.00221429	2.02018
4230201	NM_000389.2	1026	CDKN1A	Homo sapiens cyclin-dependent kinase inhibitor 1A (p21, Cip1) (CDKN1A), transcript variant 1, mRNA.	P21; MDA-6; SDI1; p21CIP1; CIP1; CDKN1; WAF1; CAP20	1.0315	13.3453	4.57648	3.96552e-05	0.00221429	2.01908
5570376	NM_012135.1	26240	FAM50B	Homo sapiens family with sequence similarity 50, member B (FAM50B), mRNA.	D6S2654E; X5L	-1.32709	6.74142	-4.5819	3.89702e-05	0.00218354	2.03558
2070669	NM_006449.3	10602	CDC42EP3	Homo sapiens CDC42 effector protein (Rho GTPase binding) 3 (CDC42EP3), mRNA.	UB1; CEP3; FLJ46903; BORG2	-2.98004	6.77484	-4.58248	3.88978e-05	0.00218198	2.03735
4180364	NM_177937.1	51280	GOLM1	Homo sapiens golgi membrane protein 1 (GOLM1), transcript variant 2, mRNA.	bA379P1.3; FLJ23608; FLJ22634; C9orf155; PSEC0257; GP73; GOLPH2	-0.728867	7.03569	-4.58323	3.88041e-05	0.00217924	2.03963
3400630	NM_003276.1	7112	TMPO	Homo sapiens thymopoietin (TMPO), transcript variant 1, mRNA.	MGC61508; PRO0868; CMD1T; TP; LAP2	-1.80942	5.81625	-4.5871	3.83237e-05	0.00215722	2.05143
4230228	NM_176095.1	80279	CDK5RAP3	Homo sapiens CDK5 regulatory subunit associated protein 3 (CDK5RAP3), transcript variant 1, mRNA.	HSF-27; OK/SW-cl.114; MST016; IC53; C53	1.57684	4.91987	4.5882	3.81887e-05	0.00215211	2.05477
110743	NM_080597.2	114876	OSBPL1A	Homo sapiens oxysterol binding protein-like 1A (OSBPL1A), transcript variant OSBPL1B, mRNA.	ORP-1; FLJ10217; ORP1; OSBPL1B	1.24482	7.3236	4.59421	3.74584e-05	0.00211339	2.07307
1430735	NM_001047160.1	10276	NET1	Homo sapiens neuroepithelial cell transforming 1 (NET1), transcript variant 1, mRNA.	ARHGEF8; NET1A	-1.58328	7.26219	-4.59464	3.74065e-05	0.0021129	2.07438
2650626	NM_181311.1	6901	TAZ	Homo sapiens tafazzin (cardiomyopathy, dilated 3A (X-linked); endocardial fibroelastosis 2; Barth syndrome) (TAZ), transcript variant 2, mRNA.	Taz1; G4.5; LVNCX; FLJ27390; XAP-2; EFE; EFE2; CMD3A; BTHS	1.14684	6.1371	4.59686	3.71403e-05	0.00210273	2.08115
150543	NM_030919.2	81610	FAM83D	Homo sapiens family with sequence similarity 83, member D (FAM83D), mRNA.	C20orf129; FLJ38341; dJ616B8.3	-1.7379	5.38665	-4.599	3.68855e-05	0.00209073	2.08767
160070	NM_024600.2	79652	C16orf30	Homo sapiens chromosome 16 open reading frame 30 (C16orf30), mRNA.	FLJ20898; MGC111564; CLP24	-1.23697	5.43721	-4.60308	3.64039e-05	0.00206824	2.10012
6840301	NM_022908.1	64943	NT5DC2	Homo sapiens 5'-nucleotidase domain containing 2 (NT5DC2), mRNA.	FLJ12442	-0.802523	9.66198	-4.60364	3.6338e-05	0.00206691	2.10184
5960703	NM_001008491.1	4735	2011-09-02	Homo sapiens septin 2 (SEPT2), transcript variant 1, mRNA.	KIAA0158; NEDD5; hNedd5; DIFF6; Pnutl3	-0.834975	12.5152	-4.60537	3.61369e-05	0.00205786	2.1071
3610300	NM_001017928.2	131076	CCDC58	Homo sapiens coiled-coil domain containing 58 (CCDC58), mRNA.	FLJ33273	-1.67908	5.27821	-4.60691	3.59586e-05	0.00205363	2.11178
5310209	NM_001006667.1	6866	TAC3	Homo sapiens tachykinin 3 (neuromedin K, neurokinin beta) (TAC3), transcript variant 1, mRNA.	PRO1155; NKB; ZNEUROK1; NKNB	-1.30193	6.43456	-4.60637	3.60205e-05	0.00205363	2.11015
2680639	NM_017875.1	54977	SLC25A38	Homo sapiens solute carrier family 25, member 38 (SLC25A38), mRNA.	FLJ20551; FLJ22703	0.981603	7.66123	4.60666	3.59869e-05	0.00205363	2.11104
1110154	NM_014422.2	27124	PIB5PA	Homo sapiens phosphatidylinositol (4,5) bisphosphate 5-phosphatase, A (PIB5PA), transcript variant 1, mRNA.	MGC129984; INPP5; PIPP	-1.45039	4.70182	-4.60818	3.58114e-05	0.00205071	2.11567
2350368	NM_032194.1	84154	BXDC1	Homo sapiens brix domain containing 1 (BXDC1), mRNA.	FLJ21087; RPF2; bA397G5.4	1.08416	9.84664	4.6079	3.58432e-05	0.00205071	2.11483
3140369	NM_170695.2	7050	TGIF1	Homo sapiens TGFB-induced factor homeobox 1 (TGIF1), transcript variant 1, mRNA.	HPE4; MGC5066; MGC39747; TGIF	1.77099	9.90732	4.60959	3.56492e-05	0.0020444	2.11997
4120356	NM_024766.2	79823	C2orf34	Homo sapiens chromosome 2 open reading frame 34 (C2orf34), mRNA.	FLJ23451	-1.00756	5.80633	-4.61051	3.55441e-05	0.00204077	2.12277
1510082	NM_018078.2	55132	LARP2	Homo sapiens La ribonucleoprotein domain family, member 2 (LARP2), transcript variant 1, mRNA.	MGC75174; DKFZp686L13217; MGC117277	1.25944	6.38138	4.61203	3.53706e-05	0.0020332	2.12741
4490114	NM_053023.3	80829	ZFP91	Homo sapiens zinc finger protein 91 homolog (mouse) (ZFP91), mRNA.	PZF; FKSG11; ZNF757	0.62458	10.5796	4.61302	3.52577e-05	0.0020291	2.13044
730136	NM_144736.4	55471	C2orf56	Homo sapiens chromosome 2 open reading frame 56 (C2orf56), transcript variant 1, mRNA.	PRO1853	1.03202	5.60216	4.61492	3.5042e-05	0.00202472	2.13625
2810048	NM_005386.2	4826	NNAT	Homo sapiens neuronatin (NNAT), transcript variant 1, mRNA.	MGC1439; Peg5	-2.87134	5.67312	-4.61406	3.514e-05	0.00202472	2.13361
5340358	NM_000504.3	2159	F10	Homo sapiens coagulation factor X (F10), mRNA.	FX; FXA	-0.808948	7.39812	-4.61429	3.51135e-05	0.00202472	2.13432
4150519	NM_021214.1	58489	FAM108C1	Homo sapiens family with sequence similarity 108, member C1 (FAM108C1), mRNA.	MGC131546; FLJ34461	0.962389	10.6664	4.6148	3.50564e-05	0.00202472	2.13586
20465	NM_032479.2	64979	MRPL36	Homo sapiens mitochondrial ribosomal protein L36 (MRPL36), nuclear gene encoding mitochondrial protein, mRNA.	MGC104245; L36mt; BRIP1; RPMJ; PRPL36	0.812046	10.7447	4.61411	3.51338e-05	0.00202472	2.13377
6020719	NM_016277.3	51715	RAB23	Homo sapiens RAB23, member RAS oncogene family (RAB23), transcript variant 1, mRNA.	HSPC137; MGC8900; DKFZp781H0695	0.968289	11.4898	4.61614	3.49046e-05	0.0020231	2.13997
2690324	NM_033397.2	85450	KIAA1754	Homo sapiens KIAA1754 (KIAA1754), mRNA.	bA127L20.2; RP11-127L20.4; DANGER; bA127L20	1.96654	8.94241	4.61684	3.48268e-05	0.00202215	2.14209
4490292	NM_000393.3	1290	COL5A2	Homo sapiens collagen, type V, alpha 2 (COL5A2), mRNA.	MGC105115	-1.10526	11.809	-4.61666	3.48468e-05	0.00202215	2.14155
5420575	NM_001013251.1	6520	SLC3A2	Homo sapiens solute carrier family 3 (activators of dibasic and neutral amino acid transport), member 2 (SLC3A2), transcript variant 6, mRNA.	4F2HC; CD98; 4F2; CD98HC; 4T2HC; MDU1; NACAE	2.45286	9.87626	4.61749	3.47543e-05	0.00202159	2.14407
1340259	NM_014487.3	27309	ZNF330	Homo sapiens zinc finger protein 330 (ZNF330), mRNA.	NOA36; HSA6591	0.764128	8.98429	4.61812	3.46828e-05	0.00201984	2.14602
6840044	NM_004176.3	6720	SREBF1	Homo sapiens sterol regulatory element binding transcription factor 1 (SREBF1), transcript variant 2, mRNA.	SREBP1	-1.32597	5.37498	-4.61993	3.44813e-05	0.00201098	2.15154
7100546	NM_152892.1	222229	LRWD1	Homo sapiens leucine-rich repeats and WD repeat domain containing 1 (LRWD1), mRNA.	DKFZp434K1815	0.931891	8.1832	4.61986	3.44895e-05	0.00201098	2.15131
6900674	NM_017664.2	55608	ANKRD10	Homo sapiens ankyrin repeat domain 10 (ANKRD10), mRNA.	DKFZp686B07190; FLJ20093	1.31153	8.13444	4.62087	3.43775e-05	0.00200925	2.1544
4920372	NM_015483.1	25948	KBTBD2	Homo sapiens kelch repeat and BTB (POZ) domain containing 2 (KBTBD2), mRNA.	BKLHD1	0.872358	8.73881	4.62173	3.42819e-05	0.00200607	2.15704
270309	NM_016652.4	51340	CRNKL1	Homo sapiens crooked neck pre-mRNA splicing factor-like 1 (Drosophila) (CRNKL1), mRNA.	HCRN; CRN; MSTP021; CLF; SYF3	-1.3304	5.32139	-4.62244	3.42042e-05	0.00200392	2.15918
110711	NM_078473.2	83877	TM2D2	Homo sapiens TM2 domain containing 2 (TM2D2), transcript variant 1, mRNA.	MGC125814; BLP1; MGC125813	-1.36186	7.11367	-4.62245	3.42028e-05	0.00200392	2.15922
4060292	NM_199192.1	9577	BRE	Homo sapiens brain and reproductive organ-expressed (TNFRSF1A modulator) (BRE), transcript variant 5, mRNA.	BRCC45; BRCC4	-0.629618	8.49038	-4.63112	3.32599e-05	0.00195329	2.18572
3060563	NM_176880.4	126382	NR2C2AP	Homo sapiens nuclear receptor 2C2-associated protein (NR2C2AP), mRNA.	TRA16	2.13158	5.31311	4.63322	3.30356e-05	0.00194245	2.19213
5820035	NM_004289.5	9603	NFE2L3	Homo sapiens nuclear factor (erythroid-derived 2)-like 3 (NFE2L3), mRNA.	NRF3	-1.07727	8.32064	-4.63343	3.30137e-05	0.00194245	2.19276
1570576	NM_052927.1	114825	PWWP2A	Homo sapiens PWWP domain containing 2A (PWWP2A), mRNA.	KIAA1935; MST101; MGC132770	1.0807	5.6557	4.63437	3.29138e-05	0.00193997	2.19563
290475	NM_003798.2	8727	CTNNAL1	Homo sapiens catenin (cadherin-associated protein), alpha-like 1 (CTNNAL1), mRNA.	CLLP; alpha-CATU	-1.13804	9.16941	-4.63604	3.27373e-05	0.0019319	2.20073
6770309	NM_021019.3	4637	MYL6	Homo sapiens myosin, light chain 6, alkali, smooth muscle and non-muscle (MYL6), transcript variant 1, mRNA.	LC17-NM; LC17-GI; ESMLC; MLC3NM; MLC1SM; LC17B; MLC3SM; LC17A	-0.59604	14.0621	-4.63788	3.25433e-05	0.00192277	2.20636
3890326	NM_001024465.1	6648	SOD2	Homo sapiens superoxide dismutase 2, mitochondrial (SOD2), nuclear gene encoding mitochondrial protein, transcript variant 2, mRNA.	MNSOD; IPO-B; Mn-SOD	1.23241	10.8817	4.63913	3.24121e-05	0.00191734	2.21019
3870102	NM_001024074.1	3176	HNMT	Homo sapiens histamine N-methyltransferase (HNMT), transcript variant 2, mRNA.	HMT; HNMT-S2; HNMT-S1	-1.95533	6.66125	-4.64024	3.22972e-05	0.00191286	2.21356
1820136	NM_001128.5	164	AP1G1	Homo sapiens adaptor-related protein complex 1, gamma 1 subunit (AP1G1), transcript variant 2, mRNA.	MGC18255; ADTG; CLAPG1	-1.37445	7.17324	-4.64099	3.22192e-05	0.00191056	2.21585
2190255	NM_032945.2	8771	TNFRSF6B	Homo sapiens tumor necrosis factor receptor superfamily, member 6b, decoy (TNFRSF6B), transcript variant M68C, mRNA.	M68; TR6; DJ583P15.1.1; DCR3	-2.03034	4.20515	-4.64314	3.19959e-05	0.00189963	2.22245
3440224	NM_024640.3	79693	YRDC	Homo sapiens yrdC domain containing (E. coli) (YRDC), mRNA.	FLJ23476; IRIP; FLJ26165; RP11-109P14.4; SUA5; DRIP3	1.09275	7.69452	4.64419	3.18878e-05	0.00189552	2.22565
1660661	NM_006713.2	10923	SUB1	Homo sapiens SUB1 homolog (S. cerevisiae) (SUB1), mRNA.	P15; p14; MGC102747; PC4	-1.50899	7.56241	-4.64983	3.13127e-05	0.00187045	2.2429
1690121	NM_004071.2	1195	CLK1	Homo sapiens CDC-like kinase 1 (CLK1), mRNA.	STY; CLK; CLK/STY	2.26807	4.34355	4.65107	3.11881e-05	0.00186528	2.24669
4260722	NM_182752.3	127262	TPRG1L	Homo sapiens tumor protein p63 regulated 1-like (TPRG1L), mRNA.	RP11-46F15.3; FLJ21811	0.847254	10.6305	4.65157	3.11377e-05	0.00186456	2.24822
3190070	XM_941892.2	654244	LOC654244	PREDICTED: Homo sapiens similar to mitochondrial carrier protein MGC4399 (LOC654244), mRNA.		2.66758	4.28224	4.65219	3.10757e-05	0.00186313	2.25011
3830538	NM_030818.2	81576	CCDC130	Homo sapiens coiled-coil domain containing 130 (CCDC130), mRNA.	MGC10471	1.05093	10.7934	4.65228	3.10663e-05	0.00186313	2.25039
5890440	NM_003628.3	8502	PKP4	Homo sapiens plakophilin 4 (PKP4), transcript variant 1, mRNA.	FLJ31261; p0071; FLJ42243	0.865731	7.93453	4.65565	3.07306e-05	0.00184697	2.2607
3990152	NM_003582.2	8444	DYRK3	Homo sapiens dual-specificity tyrosine-(Y)-phosphorylation regulated kinase 3 (DYRK3), transcript variant 1, mRNA.	DYRK5; hYAK3-2; RED; REDK	2.35587	5.98241	4.66003	3.02986e-05	0.00182467	2.27412
2360598	NM_001012985.1	388753	C1orf31	Homo sapiens chromosome 1 open reading frame 31 (C1orf31), mRNA.		1.3207	6.416	4.66	3.03018e-05	0.00182467	2.27402
6380563	NM_013387.3	29796	UCRC	Homo sapiens ubiquinol-cytochrome c reductase complex (7.2 kD) (UCRC), transcript variant 1, mRNA.	HSPC151; HSPC051; HSPC119	-0.868638	7.12758	-4.66103	3.02009e-05	0.00182413	2.27718
4760047	NM_003339.2	7322	UBE2D2	Homo sapiens ubiquitin-conjugating enzyme E2D 2 (UBC4/5 homolog, yeast) (UBE2D2), transcript variant 1, mRNA.	UBCH5B; PUBC1; E2(17)KB2; UBC4; UBC4/5	-0.803098	6.32049	-4.66285	3.00243e-05	0.00181571	2.28274
780386	NM_173812.4	283417	DPY19L2	Homo sapiens dpy-19-like 2 (C. elegans) (DPY19L2), mRNA.	FLJ32949; FLJ36166	1.54092	4.21179	4.67086	2.92572e-05	0.00177298	2.30728
4060561	NR_002200.1	2497	FTHL2	Homo sapiens ferritin, heavy polypeptide-like 2 (FTHL2) on chromosome 1.		1.56487	6.42652	4.67061	2.92814e-05	0.00177298	2.3065
2360376	NM_024959.2	80024	SLC24A6	Homo sapiens solute carrier family 24 (sodium/potassium/calcium exchanger), member 6 (SLC24A6), mRNA.	FLJ22233; NCLX; NCKX6	0.874142	8.01239	4.67107	2.92378e-05	0.00177298	2.30791
160148	NM_013410.2	205	AK3L1	Homo sapiens adenylate kinase 3-like 1 (AK3L1), nuclear gene encoding mitochondrial protein, transcript variant 6, mRNA.	AK4; AK3	-1.50406	4.62837	-4.6728	2.90744e-05	0.00176923	2.31322
770730	NM_001002857.1	302	ANXA2	Homo sapiens annexin A2 (ANXA2), transcript variant 2, mRNA.	P36; LPC2D; ANX2L4; ANX2; PAP-IV; CAL1H; LIP2; LPC2	-1.73027	8.85768	-4.67356	2.90032e-05	0.00176709	2.31555
2760202	NM_012095.4	26985	AP3M1	Homo sapiens adaptor-related protein complex 3, mu 1 subunit (AP3M1), transcript variant 2, mRNA.	MGC22164	-0.674587	8.80673	-4.67459	2.89072e-05	0.00176345	2.31869
6180070	NR_002204.1	2503	FTHL11	Homo sapiens ferritin, heavy polypeptide-like 11 (FTHL11) on chromosome 8.		0.960001	10.5028	4.67712	2.86714e-05	0.00175565	2.32646
1770333	NM_001083.3	8654	PDE5A	Homo sapiens phosphodiesterase 5A, cGMP-specific (PDE5A), transcript variant 1, mRNA.	CGB-PDE; PDE5; PDE5A1; CN5A	-1.54626	12.6176	-4.67792	2.85971e-05	0.0017533	2.32892
6450139	NR_002201.1	2498	FTHL3P	Homo sapiens ferritin, heavy polypeptide-like 3 pseudogene (FTHL3P), non-coding RNA.		1.13479	9.26249	4.67858	2.85362e-05	0.00175176	2.33094
6650035	XM_931359.2	338758	LOC338758	PREDICTED: Homo sapiens hypothetical protein LOC338758 (LOC338758), mRNA.		1.76905	7.65252	4.68115	2.83001e-05	0.00173946	2.33882
6620670	NM_032168.1	84128	WDR75	Homo sapiens WD repeat domain 75 (WDR75), mRNA.	FLJ12519; DKFZp781N1244	0.745334	9.42329	4.68191	2.82316e-05	0.00173743	2.34112
5720347	NM_001081559.1	10898	CPSF4	Homo sapiens cleavage and polyadenylation specific factor 4, 30kDa (CPSF4), transcript variant 2, mRNA.	NAR; NEB1; CPSF30	1.87706	4.04561	4.68268	2.81607e-05	0.00173526	2.3435
1430053	NM_015140.2	23170	TTLL12	Homo sapiens tubulin tyrosine ligase-like family, member 12 (TTLL12), mRNA.	FLJ41795; KIAA0153; dJ526I14.2	1.0723	6.90326	4.68322	2.81117e-05	0.00173443	2.34516
6100450	NM_020663.2	57381	RHOJ	Homo sapiens ras homolog gene family, member J (RHOJ), mRNA.	ARHJ; TCL; RASL7B; FLJ14445; TC10B; MGC34777	-2.74771	4.12741	-4.68531	2.79223e-05	0.00172503	2.35157
360689	NM_015987.3	50865	HEBP1	Homo sapiens heme binding protein 1 (HEBP1), mRNA.	HBP; HEBP	1.36645	9.78681	4.68529	2.79239e-05	0.00172503	2.35151
4830121	NM_182552.3	253769	WDR27	Homo sapiens WD repeat domain 27 (WDR27), mRNA.	MGC43690	-1.13922	5.8277	-4.68625	2.78379e-05	0.00172408	2.35444
1980687	NM_012399.3	23760	PITPNB	Homo sapiens phosphatidylinositol transfer protein, beta (PITPNB), mRNA.	PI-TP-beta; VIB1B; PtdInsTP	-1.16828	7.97106	-4.68692	2.77777e-05	0.00172253	2.35649
1780259	NM_017918.3	55013	CCDC109B	Homo sapiens coiled-coil domain containing 109B (CCDC109B), mRNA.	FLJ20647	-0.999185	8.417	-4.68743	2.7732e-05	0.00172189	2.35805
520044	NM_001008703.1	221491	C6orf1	Homo sapiens chromosome 6 open reading frame 1 (C6orf1), transcript variant 2, mRNA.	MGC57858; LBH	1.93148	4.15939	4.68796	2.76844e-05	0.00172112	2.35968
3520241	NM_016651.4	51339	DACT1	Homo sapiens dapper, antagonist of beta-catenin, homolog 1 (Xenopus laevis) (DACT1), mRNA.	THYEX3; DAPPER1; DPR1; HDPR1; FRODO; DAPPER	1.58476	5.80933	4.68879	2.76102e-05	0.0017187	2.36223
5910347	NM_021061.1	58500	ZNF250	Homo sapiens zinc finger protein 250 (ZNF250), mRNA.	ZFP647; MGC111123; ZNF647; MGC9718	1.10133	6.18622	4.69167	2.73539e-05	0.00170492	2.37107
7400100	NM_001032386.1	6821	SUOX	Homo sapiens sulfite oxidase (SUOX), nuclear gene encoding mitochondrial protein, transcript variant 2, mRNA.		-1.27209	6.60559	-4.69514	2.70489e-05	0.00168806	2.38171
7000014	NM_004699.1	9130	FAM50A	Homo sapiens family with sequence similarity 50, member A (FAM50A), mRNA.	DXS9928E; 9F; XAP5; HXC-26	0.690496	11.6438	4.6955	2.7017e-05	0.00168806	2.38283
6060612	NM_000089.3	1278	COL1A2	Homo sapiens collagen, type I, alpha 2 (COL1A2), mRNA.	OI4	-1.8094	12.499	-4.69602	2.6972e-05	0.00168758	2.38441
5550379	NM_001753.3	857	CAV1	Homo sapiens caveolin 1, caveolae protein, 22kDa (CAV1), mRNA.	MSTP085; CAV; VIP21	-1.82104	8.67593	-4.70042	2.65905e-05	0.00166585	2.39792
4120538	XM_001129173.1	731314	LOC731314	PREDICTED: Homo sapiens similar to H2A histone family, member X (LOC731314), mRNA.		-0.962935	8.58648	-4.70475	2.62204e-05	0.00164478	2.41121
3460242	NM_018072.4	55127	HEATR1	Homo sapiens HEAT repeat containing 1 (HEATR1), mRNA.	MGC72083; FLJ10359; RP11-385F5.3; BAP28	0.770202	9.1117	4.70662	2.60626e-05	0.00163698	2.41694
6040376	NM_001078171.1	8933	FAM127A	Homo sapiens family with sequence similarity 127, member A (FAM127A), mRNA.	CXX1; MAR8C; MART8C; MGC117411; Mar8; Mart8	-0.838138	12.1523	-4.70731	2.6004e-05	0.0016354	2.41907
5220152	NM_144568.1	90809	TMEM55B	Homo sapiens transmembrane protein 55B (TMEM55B), mRNA.	DKFZp434M0519; MGC26684; C14orf9	1.02061	8.37919	4.7124	2.55798e-05	0.0016108	2.43468
5360678	NM_001360.2	1717	DHCR7	Homo sapiens 7-dehydrocholesterol reductase (DHCR7), mRNA.	SLOS	-1.52737	7.60283	-4.71568	2.5309e-05	0.00159581	2.44477
2190020	NM_053064.3	54331	GNG2	Homo sapiens guanine nucleotide binding protein (G protein), gamma 2 (GNG2), mRNA.		-1.25591	7.70004	-4.71664	2.52305e-05	0.00159291	2.44772
5090739	NM_020448.3	57185	NPAL3	Homo sapiens NIPA-like domain containing 3 (NPAL3), mRNA.	RP3-462O23.3; DKFZp686E22155; DJ462O23.2	-1.22944	8.68609	-4.71836	2.50904e-05	0.00158613	2.453
5960605	NM_152913.1	222865	TMEM130	Homo sapiens transmembrane protein 130 (TMEM130), mRNA.	DKFZp761L1417; FLJ42643	-2.09109	4.19171	-4.72228	2.47739e-05	0.00157222	2.46505
380494	NM_021965.3	5239	PGM5	Homo sapiens phosphoglucomutase 5 (PGM5), mRNA.	PGMRP	-1.37813	6.78599	-4.72394	2.46414e-05	0.00156708	2.47013
2600538	NM_004582.2	5876	RABGGTB	Homo sapiens Rab geranylgeranyltransferase, beta subunit (RABGGTB), mRNA.	GGTB	0.96309	9.77769	4.72369	2.46608e-05	0.00156708	2.46939
5220482	NM_001217.3	770	CA11	Homo sapiens carbonic anhydrase XI (CA11), mRNA.	CARP2; CA-RP XI	-2.03686	5.33529	-4.72517	2.45427e-05	0.00156365	2.47394
7040142	NM_001032998.1	8942	KYNU	Homo sapiens kynureninase (L-kynurenine hydrolase) (KYNU), transcript variant 2, mRNA.		3.8742	4.10929	4.73266	2.39546e-05	0.00153018	2.49696
7050064	NM_005855.2	10267	RAMP1	Homo sapiens receptor (G protein-coupled) activity modifying protein 1 (RAMP1), mRNA.		-1.42411	7.20661	-4.73321	2.39115e-05	0.00153018	2.49866
4150070	NM_145261.2	131118	DNAJC19	Homo sapiens DnaJ (Hsp40) homolog, subfamily C, member 19 (DNAJC19), mRNA.	TIM14; TIMM14	-1.15197	5.53846	-4.73697	2.36219e-05	0.00151487	2.51022
4730450	NM_003456.2	7755	ZNF205	Homo sapiens zinc finger protein 205 (ZNF205), transcript variant 1, mRNA.	Zfp13; ZNF210	1.09765	5.51017	4.74064	2.33428e-05	0.0015065	2.5215
2340524	NM_144988.2	199857	ALG14	Homo sapiens asparagine-linked glycosylation 14 homolog (S. cerevisiae) (ALG14), mRNA.	MGC19780	-0.961843	6.024	-4.73995	2.33948e-05	0.0015065	2.51939
990356	NM_033020.2	51592	TRIM33	Homo sapiens tripartite motif-containing 33 (TRIM33), transcript variant b, mRNA.	FLJ32925; TIF1G; RFG7; PTC7; TF1G; TIF1GAMMA; TIFGAMMA	0.99505	7.42224	4.74184	2.32524e-05	0.00150303	2.52518
5130253	NM_004712.3	9146	HGS	Homo sapiens hepatocyte growth factor-regulated tyrosine kinase substrate (HGS), mRNA.	HRS; ZFYVE8	0.808889	10.8735	4.74358	2.31209e-05	0.00149651	2.53056
6660431	NM_018843.2	55972	SLC25A40	Homo sapiens solute carrier family 25, member 40 (SLC25A40), nuclear gene encoding mitochondrial protein, mRNA.	MCFP	1.4267	5.53389	4.74438	2.30615e-05	0.00149465	2.53301
3370360	XM_944627.1	651380	LOC651380	PREDICTED: Homo sapiens hypothetical protein LOC651380 (LOC651380), mRNA.		-2.26049	5.08966	-4.74669	2.28895e-05	0.00148548	2.54011
2120037	NM_001018109.1	8544	PIR	Homo sapiens pirin (iron-binding nuclear protein) (PIR), transcript variant 2, mRNA.		2.28483	6.72892	4.74756	2.28249e-05	0.00148466	2.54279
1820324	NM_013229.2	317	APAF1	Homo sapiens apoptotic peptidase activating factor 1 (APAF1), transcript variant 1, mRNA.	CED4; DKFZp781B1145	-0.856032	8.15395	-4.74853	2.2753e-05	0.00148451	2.54579
2480364	NM_013379.2	29952	DPP7	Homo sapiens dipeptidyl-peptidase 7 (DPP7), mRNA.	DPP2; DPPII; QPP	1.51758	8.11287	4.74918	2.2705e-05	0.00148337	2.54779
6180014	NM_013236.2	25814	ATXN10	Homo sapiens ataxin 10 (ATXN10), mRNA.	E46L; SCA10; FLJ37990	-1.02473	6.52683	-4.75035	2.26191e-05	0.00147973	2.55139
6550195	NM_018463.2	55846	ITFG2	Homo sapiens integrin alpha FG-GAP repeat containing 2 (ITFG2), mRNA.	MDS028	-0.774745	8.50915	-4.75148	2.25365e-05	0.00147631	2.55486
5390520	NM_020425.4	57150	C6orf162	Homo sapiens chromosome 6 open reading frame 162 (C6orf162), transcript variant 2, mRNA.	dJ102H19.2; DKFZP586E1923	-2.04585	4.27639	-4.75219	2.24844e-05	0.00147526	2.55705
7000521	NM_001039091.1	5634	PRPS2	Homo sapiens phosphoribosyl pyrophosphate synthetase 2 (PRPS2), transcript variant 1, mRNA.	PRS II; PRSII	0.810593	7.06042	4.75211	2.24903e-05	0.00147526	2.55681
6760291	NM_014868.3	9921	RNF10	Homo sapiens ring finger protein 10 (RNF10), mRNA.	MGC126758; MGC126764; RIE2; KIAA0262	-0.873361	7.00534	-4.75674	2.21548e-05	0.00145717	2.57107
1070373	NM_001012994.1	401548	SNX30	Homo sapiens sorting nexin family member 30 (SNX30), mRNA.	FLJ35589; FLJ46877; FLJ45069; FLJ26481; FLJ44686; FLJ34280	1.01067	8.82607	4.75967	2.19455e-05	0.00144535	2.58008
6560433	NM_005744.2	25820	ARIH1	Homo sapiens ariadne homolog, ubiquitin-conjugating enzyme E2 binding protein, 1 (Drosophila) (ARIH1), mRNA.	ARI; HHARI; UBCH7BP; HARI	1.24765	7.54229	4.76863	2.13159e-05	0.00140959	2.60771
6650189	NM_000319.3	5830	PEX5	Homo sapiens peroxisomal biogenesis factor 5 (PEX5), mRNA.	PTS1R; PXR1	0.700013	9.85457	4.77124	2.11363e-05	0.00140152	2.61574
3930553	NM_004398.2	1662	DDX10	Homo sapiens DEAD (Asp-Glu-Ala-Asp) box polypeptide 10 (DDX10), mRNA.	HRH-J8	1.04864	8.48286	4.77191	2.10903e-05	0.00140037	2.61781
4560450	NM_203394.2	144455	E2F7	Homo sapiens E2F transcription factor 7 (E2F7), mRNA.	FLJ12981	2.56069	5.93901	4.77249	2.10504e-05	0.00139962	2.6196
2810114	NM_020447.3	57184	C15orf17	Homo sapiens chromosome 15 open reading frame 17 (C15orf17), mRNA.	FLJ00005	0.703342	8.24319	4.77282	2.10283e-05	0.00139962	2.6206
6580270	XR_017241.1	646723	LOC646723	PREDICTED: Homo sapiens similar to Keratin, type I cytoskeletal 18 (Cytokeratin-18) (CK-18) (Keratin-18) (K18) (LOC646723), mRNA.		-1.21682	8.60811	-4.77828	2.06584e-05	0.00137845	2.63745
6580593	NM_005398.4	5507	PPP1R3C	Homo sapiens protein phosphatase 1, regulatory (inhibitor) subunit 3C (PPP1R3C), mRNA.	PPP1R5	-1.018	10.509	-4.77803	2.06755e-05	0.00137845	2.63666
5050040	NM_021095.1	8884	SLC5A6	Homo sapiens solute carrier family 5 (sodium-dependent vitamin transporter), member 6 (SLC5A6), mRNA.	SMVT	0.774569	8.1366	4.78742	2.00538e-05	0.00134749	2.66565
60670	NM_020169.2	56925	LXN	Homo sapiens latexin (LXN), mRNA.	TCI; ECI	-1.75418	9.85277	-4.78628	2.01283e-05	0.00134749	2.66212
6770541	NM_206886.2	343099	CCDC18	Homo sapiens coiled-coil domain containing 18 (CCDC18), mRNA.	dJ717I23.1; NY-SAR-41; RP4-717I23.1	-1.55355	4.4539	-4.79118	1.98102e-05	0.00133351	2.67725
3610274	NM_001032396.1	64219	PJA1	Homo sapiens praja 1 (PJA1), transcript variant 2, mRNA.	RNF70	-0.871044	8.52682	-4.79172	1.97758e-05	0.00133303	2.6789
3520020	NM_001037333.1	26999	CYFIP2	Homo sapiens cytoplasmic FMR1 interacting protein 2 (CYFIP2), transcript variant 1, mRNA.	PIR121	-0.952471	6.13231	-4.79338	1.96691e-05	0.00132768	2.68403
3400598	NM_017983.4	55062	WIPI1	Homo sapiens WD repeat domain, phosphoinositide interacting 1 (WIPI1), mRNA.	WIPI49; Atg18; FLJ10055	1.05865	9.26222	4.7986	1.93383e-05	0.00130716	2.70013
6110400	NM_000291.2	5230	PGK1	Homo sapiens phosphoglycerate kinase 1 (PGK1), mRNA.	MIG10; MGC142128; MGC117307; MGC8947; PGKA	-0.771162	10.2762	-4.7995	1.92817e-05	0.00130514	2.70292
6520433	NM_001013258.1	285989	ZNF789	Homo sapiens zinc finger protein 789 (ZNF789), transcript variant 2, mRNA.		-1.54278	5.17789	-4.80774	1.87714e-05	0.00127237	2.72838
2470079	NM_001032293.2	7756	ZNF207	Homo sapiens zinc finger protein 207 (ZNF207), transcript variant 2, mRNA.	DKFZp761N202	-0.758915	10.1014	-4.80811	1.87488e-05	0.00127237	2.72953
5570653	NM_003273.2	7108	TM7SF2	Homo sapiens transmembrane 7 superfamily member 2 (TM7SF2), mRNA.	ANG1; DHCR14A	-1.41697	7.49723	-4.80903	1.86932e-05	0.00127059	2.73235
1230630	NM_181671.1	26207	PITPNC1	Homo sapiens phosphatidylinositol transfer protein, cytoplasmic 1 (PITPNC1), transcript variant 2, mRNA.	RDGBB; RDGB-BETA; RDGBB1	1.34139	7.02266	4.8121	1.85071e-05	0.0012616	2.74185
650553	NM_139343.1	274	BIN1	Homo sapiens bridging integrator 1 (BIN1), transcript variant 1, mRNA.	SH3P9; AMPHL; MGC10367; DKFZp547F068; AMPH2	0.733651	9.88054	4.81164	1.85351e-05	0.0012616	2.74042
2480739	NM_006930.2	6500	SKP1A	Homo sapiens S-phase kinase-associated protein 1A (p19A) (SKP1A), transcript variant 1, mRNA.	TCEB1L; MGC34403; EMC19; SKP1; OCP-II; OCP2	-1.10872	9.88878	-4.81208	1.85085e-05	0.0012616	2.74178
3930035	NM_006759.3	7360	UGP2	Homo sapiens UDP-glucose pyrophosphorylase 2 (UGP2), transcript variant 1, mRNA.	UGPP2; UDPG; pHC379; UDPGP2	-0.759045	9.97459	-4.81201	1.85124e-05	0.0012616	2.74158
4070300	NM_052839.2	56666	PANX2	Homo sapiens pannexin 2 (PANX2), mRNA.	hPANX2; MGC119432	2.1933	5.80354	4.81695	1.82171e-05	0.00124799	2.75685
4290088	NM_198080.2	253827	MSRB3	Homo sapiens methionine sulfoxide reductase B3 (MSRB3), transcript variant 1, mRNA.	FLJ36866; DKFZp686C1178	-0.971275	8.51956	-4.81772	1.81716e-05	0.00124799	2.75922
380079	NM_001040428.2	55812	SPATA7	Homo sapiens spermatogenesis associated 7 (SPATA7), transcript variant 2, mRNA.	MGC102934; DKFZp686D07199; HSD3; HSD-3.1	1.04492	8.6978	4.81764	1.81763e-05	0.00124799	2.75898
7150678	NM_005370.4	4218	RAB8A	Homo sapiens RAB8A, member RAS oncogene family (RAB8A), mRNA.	RAB8; MEL	-0.613021	10.2508	-4.81669	1.82328e-05	0.00124799	2.75603
6110025	NM_201557.2	2274	FHL2	Homo sapiens four and a half LIM domains 2 (FHL2), transcript variant 4, mRNA.	SLIM3; AAG11; DRAL	-0.622988	12.3511	-4.81675	1.82293e-05	0.00124799	2.75621
1230187	NM_152221.2	1454	CSNK1E	Homo sapiens casein kinase 1, epsilon (CSNK1E), transcript variant 1, mRNA.	MGC10398; HCKIE	0.904024	11.5728	4.81937	1.80747e-05	0.0012459	2.7643
7650309	NM_015252.2	23301	EHBP1	Homo sapiens EH domain binding protein 1 (EHBP1), mRNA.	KIAA0903; NACSIN	-0.650825	9.63219	-4.82521	1.77341e-05	0.00122415	2.78237
3930132	NM_080386.1	113457	TUBA3D	Homo sapiens tubulin, alpha 3d (TUBA3D), mRNA.	H2-ALPHA	-1.96311	5.28006	-4.82604	1.76863e-05	0.00122259	2.78493
3180088	NM_033088.2	85369	FAM40A	Homo sapiens family with sequence similarity 40, member A (FAM40A), mRNA.	FLJ14743; RP4-773N10.1; KIAA1761; MGC148091	1.15771	6.79593	4.8265	1.766e-05	0.0012225	2.78634
870731	NM_024093.1	79074	C2orf49	Homo sapiens chromosome 2 open reading frame 49 (C2orf49), mRNA.	MGC5509; FLJ45759	1.56573	6.04879	4.82948	1.74891e-05	0.00121239	2.79558
770474	NM_014921.3	22859	LPHN1	Homo sapiens latrophilin 1 (LPHN1), transcript variant 2, mRNA.	CL1; CIRL1; LEC2	-2.21533	5.59582	-4.83058	1.74267e-05	0.0012115	2.79897
6370221	NM_004675.2	9077	DIRAS3	Homo sapiens DIRAS family, GTP-binding RAS-like 3 (DIRAS3), mRNA.	NOEY2; ARHI	-2.25556	5.49989	-4.83139	1.73806e-05	0.00121002	2.80149
1940368	NM_024958.1	80023	NRSN2	Homo sapiens neurensin 2 (NRSN2), mRNA.	FLJ23329; dJ1103G7.6; C20orf98	-1.07486	8.21818	-4.8332	1.72784e-05	0.00120462	2.80709
2030577	NM_000362.4	7078	TIMP3	Homo sapiens TIMP metallopeptidase inhibitor 3 (TIMP3), mRNA.	HSMRK222; K222; K222TA2; SFD	-1.7951	9.83628	-4.83325	1.72758e-05	0.00120462	2.80723
1510736	NM_005552.4	3831	KLC1	Homo sapiens kinesin light chain 1 (KLC1), transcript variant 1, mRNA.	KNS2; KLC1; KLC; KNS2A; MGC15245	-1.15891	8.44074	-4.84174	1.68045e-05	0.00117494	2.8335
3800735	NM_001040107.1	84329	HVCN1	Homo sapiens hydrogen voltage-gated channel 1 (HVCN1), transcript variant 1, mRNA.	VSOP; MGC15619; HV1	1.69915	4.27061	4.84621	1.65615e-05	0.00115962	2.84734
6020441	NM_006932.3	6525	SMTN	Homo sapiens smoothelin (SMTN), transcript variant 3, mRNA.	FLJ38597; FLJ35365	-0.856466	7.78282	-4.84994	1.63615e-05	0.00114725	2.85888
7000500	NM_025083.2	80153	EDC3	Homo sapiens enhancer of mRNA decapping 3 homolog (S. cerevisiae) (EDC3), mRNA.	LSM16; EDC3; FLJ31777; FLJ21128; YJDC	-0.852261	6.81093	-4.85216	1.62431e-05	0.00114059	2.86578
6650731	NM_002899.2	5947	RBP1	Homo sapiens retinol binding protein 1, cellular (RBP1), mRNA.	RBPC; CRBP1; CRBP; CRABP-I	-1.07793	11.6563	-4.8531	1.61938e-05	0.00113877	2.86867
3940414	NM_003016.3	6427	SFRS2	Homo sapiens splicing factor, arginine/serine-rich 2 (SFRS2), mRNA.	PR264; SRp30b; SC35; SFRS2A; SC-35	-0.674039	10.8069	-4.85509	1.6089e-05	0.00113303	2.87483
4200110	NM_138408.2	112495	GTF3C6	Homo sapiens general transcription factor IIIC, polypeptide 6, alpha 35kDa (GTF3C6), mRNA.	C6orf51; TFIIIC35; bA397G5.3	-1.00839	8.50684	-4.85831	1.59209e-05	0.00112329	2.88481
7330753	NM_005891.2	39	ACAT2	Homo sapiens acetyl-Coenzyme A acetyltransferase 2 (ACAT2), mRNA.		-1.30693	8.75357	-4.85818	1.59276e-05	0.00112329	2.88441
1410408	NM_032199.1	84159	ARID5B	Homo sapiens AT rich interactive domain 5B (MRF1-like) (ARID5B), mRNA.	MRF2; FLJ21150; RP11-341A19.1	-1.40199	12.2699	-4.86252	1.57035e-05	0.0011123	2.89787
1170047	NM_001311.3	1396	CRIP1	Homo sapiens cysteine-rich protein 1 (intestinal) (CRIP1), mRNA.	CRIP; CRP1; CRHP	2.27999	4.8351	4.86992	1.53292e-05	0.00108737	2.92079
1090367	NM_017693.2	54841	BIVM	Homo sapiens basic, immunoglobulin-like variable motif containing (BIVM), mRNA.	MGC133326	-1.15914	8.11321	-4.87298	1.51768e-05	0.00107813	2.93028
3370349	NM_001710.4	629	CFB	Homo sapiens complement factor B (CFB), mRNA.	H2-Bf; CFAB; BFD; BF; GBG; PBF2	-1.7259	6.58967	-4.88009	1.48286e-05	0.00105646	2.95234
6330170	NM_212469.1	1119	CHKA	Homo sapiens choline kinase alpha (CHKA), transcript variant 2, mRNA.	CHK; CKI	1.85688	5.52883	4.88183	1.47448e-05	0.00105203	2.95772
2070309	NM_004337.1	734	OSGIN2	Homo sapiens oxidative stress induced growth inhibitor family member 2 (OSGIN2), mRNA.	C8orf1; hT41	3.18116	5.6585	4.88397	1.46422e-05	0.00104624	2.96435
2230025	NM_014660.2	9678	PHF14	Homo sapiens PHD finger protein 14 (PHF14), transcript variant 2, mRNA.		1.53241	4.73033	4.88624	1.45339e-05	0.00104085	2.97141
6770026	NM_004217.2	9212	AURKB	Homo sapiens aurora kinase B (AURKB), mRNA.	ARK2; STK5; AurB; IPL1; AIM1; AIK2; STK12; AIM-1	-1.67526	6.74512	-4.886	1.45454e-05	0.00104085	2.97066
3840753	NM_001040708.1	23462	HEY1	Homo sapiens hairy/enhancer-of-split related with YRPW motif 1 (HEY1), transcript variant 2, mRNA.	MGC1274; CHF2; HERP2; HRT-1; HESR1; OAF1	3.82687	5.29334	4.89012	1.4351e-05	0.00103006	2.98344
6650037	NM_003127.1	6709	SPTAN1	Homo sapiens spectrin, alpha, non-erythrocytic 1 (alpha-fodrin) (SPTAN1), mRNA.	FLJ44613; (ALPHA)II-SPECTRIN	-1.16106	9.60401	-4.89009	1.43524e-05	0.00103006	2.98335
5810095	NM_002575.1	5055	SERPINB2	Homo sapiens serpin peptidase inhibitor, clade B (ovalbumin), member 2 (SERPINB2), mRNA.	PAI; PLANH2; HsT1201; PAI-2; PAI2	3.39729	4.09618	4.89403	1.41687e-05	0.00101987	2.99559
4480546	NM_032804.5	84890	ADO	Homo sapiens 2-aminoethanethiol (cysteamine) dioxygenase (ADO), mRNA.	FLJ14547; DKFZp564C046	0.913892	8.30633	4.89559	1.4097e-05	0.00101621	3.00041
2190452	XM_938171.2	415116	PIM3	PREDICTED: Homo sapiens pim-3 oncogene (PIM3), mRNA.		2.06026	6.67578	4.89765	1.40023e-05	0.00101088	3.00681
2710129	NM_152783.3	728294	D2HGDH	Homo sapiens D-2-hydroxyglutarate dehydrogenase (D2HGDH), nuclear gene encoding mitochondrial protein, mRNA.	FLJ42195; MGC25181; D2HGD	0.677757	9.65073	4.8978	1.39955e-05	0.00101088	3.00727
6100411	NM_017946.2	55033	FKBP14	Homo sapiens FK506 binding protein 14, 22 kDa (FKBP14), mRNA.	FLJ20731; FKBP22	-1.39677	8.68204	-4.90042	1.38763e-05	0.00100475	3.01541
1340039	NM_006287.4	7035	TFPI	Homo sapiens tissue factor pathway inhibitor (lipoprotein-associated coagulation inhibitor) (TFPI), transcript variant 1, mRNA.	TFI; LACI; EPI	0.995428	9.83833	4.90179	1.38141e-05	0.00100174	3.01967
2970164	NM_000115.1	1910	EDNRB	Homo sapiens endothelin receptor type B (EDNRB), transcript variant 1, mRNA.	ABCDS; HSCR2; ETRB; HSCR; ETB	2.32788	7.27894	4.90499	1.36704e-05	0.00099279	3.02961
7510603	NM_001079534.1	64506	CPEB1	Homo sapiens cytoplasmic polyadenylation element binding protein 1 (CPEB1), transcript variant 4, mRNA.	CEBP; CPE-BP1; MGC60106; CPEB; FLJ13203; MGC34136	1.81696	4.65944	4.90757	1.35558e-05	0.000989632	3.03761
2370301	NM_145065.1	246330	PELI3	Homo sapiens pellino homolog 3 (Drosophila) (PELI3), mRNA.	MGC35521	2.2739	4.74349	4.90705	1.35788e-05	0.000989632	3.036
2070288	NM_175617.3	4493	MT1E	Homo sapiens metallothionein 1E (MT1E), mRNA.	MT1; MTD	1.77594	10.636	4.9065	1.36033e-05	0.000989632	3.03429
1410010	NM_020992.2	9124	PDLIM1	Homo sapiens PDZ and LIM domain 1 (PDLIM1), mRNA.	CLP36; CLP-36; hCLIM1; CLIM1; ELFIN	-1.01489	11.0456	-4.90642	1.36066e-05	0.000989632	3.03406
5270504	NM_012306.2	23017	FAIM2	Homo sapiens Fas apoptotic inhibitory molecule 2 (FAIM2), mRNA.	KIAA0950; LFG; NMP35; TMBIM2; NGP35	-1.72156	6.09897	-4.90848	1.35155e-05	0.0009889	3.04044
7320327	NM_001080479.1	64283	RGNEF	Homo sapiens Rho-guanine nucleotide exchange factor (RGNEF), mRNA.	KIAA1998; FLJ21817; DKFZp686P12164	2.69807	4.19454	4.90936	1.34767e-05	0.000988279	3.04317
1690630	NM_153690.4	131583	FAM43A	Homo sapiens family with sequence similarity 43, member A (FAM43A), mRNA.	FLJ90022	1.50491	10.1885	4.90913	1.34868e-05	0.000988279	3.04246
4050161	NM_005819.4	10228	STX6	Homo sapiens syntaxin 6 (STX6), mRNA.		-0.764733	8.92494	-4.9123	1.33476e-05	0.000981028	3.05232
4730215	NM_032816.3	84902	CCDC123	Homo sapiens coiled-coil domain containing 123 (CCDC123), mRNA.	FLJ14640	0.88183	6.89604	4.91312	1.33117e-05	0.000979866	3.05488
540368	NM_080491.1	9846	GAB2	Homo sapiens GRB2-associated binding protein 2 (GAB2), transcript variant 1, mRNA.	KIAA0571	2.13424	7.28764	4.91537	1.32145e-05	0.000974181	3.06185
2060079	NM_001015883.1	4247	MGAT2	Homo sapiens mannosyl (alpha-1,6-)-glycoprotein beta-1,2-N-acetylglucosaminyltransferase (MGAT2), transcript variant 2, mRNA.	GNT-II; CDGS2; GLCNACTII; GNT2	-1.27029	7.73321	-4.91716	1.31371e-05	0.000969942	3.06743
3520735	NM_021020.1	11178	LZTS1	Homo sapiens leucine zipper, putative tumor suppressor 1 (LZTS1), mRNA.	FEZ1; F37	-2.30424	6.50911	-4.92076	1.29836e-05	0.000960221	3.0786
5690246	NM_020148.2	56907	SPIRE1	Homo sapiens spire homolog 1 (Drosophila) (SPIRE1), transcript variant 2, mRNA.	Spir-1; MGC150622; MGC150621	1.1737	9.72745	4.92085	1.29796e-05	0.000960221	3.07889
6200017	NM_021128.3	5441	POLR2L	Homo sapiens polymerase (RNA) II (DNA directed) polypeptide L, 7.6kDa (POLR2L), mRNA.	RPABC5; RBP10; RPB10beta; RPB7.6; RPB10; hsRPB10b; hRPB7.6	-1.19639	7.67304	-4.92349	1.28682e-05	0.000955867	3.08709
4760703	NM_014314.3	23586	DDX58	Homo sapiens DEAD (Asp-Glu-Ala-Asp) box polypeptide 58 (DDX58), mRNA.	DKFZp686N19181; FLJ13599; RIG-I; DKFZp434J1111	-2.2479	4.44066	-4.92768	1.2693e-05	0.000945303	3.10011
3850392	NM_001100389.1	201931	TMEM192	Homo sapiens transmembrane protein 192 (TMEM192), mRNA.	FLJ38482	1.20773	5.42267	4.92816	1.26729e-05	0.000945303	3.10162
360735	NM_000291.2	5230	PGK1	Homo sapiens phosphoglycerate kinase 1 (PGK1), mRNA.	MIG10; MGC142128; MGC117307; MGC8947; PGKA	-1.20295	8.13146	-4.92844	1.26612e-05	0.000945303	3.1025
3290435	NM_007111.3	7027	TFDP1	Homo sapiens transcription factor Dp-1 (TFDP1), mRNA.	DP1; DRTF1; Dp-1	-1.07713	10.1843	-4.92735	1.27066e-05	0.000945303	3.0991
870575	NM_022062.2	63876	PKNOX2	Homo sapiens PBX/knotted 1 homeobox 2 (PKNOX2), mRNA.	FLJ13074; PREP2	-2.2444	4.88957	-4.92995	1.2599e-05	0.000944497	3.10718
4540646	NM_007148.3	7732	RNF112	Homo sapiens ring finger protein 112 (RNF112), mRNA.	BFP; RNF112	-1.46323	5.50746	-4.93112	1.2551e-05	0.000942351	3.11081
5340059	XM_938862.2	116064	LRRC58	PREDICTED: Homo sapiens leucine rich repeat containing 58 (LRRC58), mRNA.		1.49585	6.43948	4.93273	1.24848e-05	0.000938824	3.11583
50286	NM_030636.2	80820	EEPD1	Homo sapiens endonuclease/exonuclease/phosphatase family domain containing 1 (EEPD1), mRNA.		1.28275	6.83248	4.93387	1.24386e-05	0.000936791	3.11936
1240452	NM_017884.4	54984	PINX1	Homo sapiens PIN2-interacting protein 1 (PINX1), mRNA.	LPTS; MGC8850; FLJ20565; LPTL	1.37168	5.73913	4.93962	1.22066e-05	0.000922162	3.13726
840544	NM_002896.2	5936	RBM4	Homo sapiens RNA binding motif protein 4 (RBM4), mRNA.	ZCRB3A; ZCCHC21; RBM4A; LARK; MGC75138; DKFZp547K0918	-0.963654	9.70289	-4.93995	1.21933e-05	0.000922162	3.13829
1580619	NM_022838.2	64860	ARMCX5	Homo sapiens armadillo repeat containing, X-linked 5 (ARMCX5), mRNA.	FLJ13382; DKFZp686A22185; FLJ12969	-1.82451	5.08212	-4.94216	1.21056e-05	0.00092151	3.14515
6020674	NM_152681.1	201931	FLJ38482	Homo sapiens hypothetical protein FLJ38482 (FLJ38482), mRNA.		1.58061	7.45679	4.94224	1.21024e-05	0.00092151	3.1454
1570168	NM_198859.2	166336	PRICKLE2	Homo sapiens prickle homolog 2 (Drosophila) (PRICKLE2), mRNA.	DKFZp686M031; DKFZp686D143; DKFZp686H1748	-0.773268	8.78816	-4.94132	1.21388e-05	0.00092151	3.14255
5220068	NM_032313.2	84273	C4orf14	Homo sapiens chromosome 4 open reading frame 14 (C4orf14), mRNA.	mAtNOS1; hAtNOS1; MGC3232	0.634588	9.61953	4.94126	1.21413e-05	0.00092151	3.14236
4900592	NM_001079534.1	64506	CPEB1	Homo sapiens cytoplasmic polyadenylation element binding protein 1 (CPEB1), transcript variant 4, mRNA.	CEBP; CPE-BP1; MGC60106; CPEB; FLJ13203; MGC34136	1.73624	5.54244	4.94717	1.19085e-05	0.000909503	3.16076
5960477	NM_173474.2	123803	NTAN1	Homo sapiens N-terminal asparagine amidase (NTAN1), mRNA.	DKFZp666E058	1.02326	9.4218	4.94797	1.18772e-05	0.000908535	3.16326
780626	NM_032264.2	84224	NBPF3	Homo sapiens neuroblastoma breakpoint family, member 3 (NBPF3), mRNA.	RP11-293F5.5; DKFZp434D177; AE2	-0.900983	7.87645	-4.95028	1.1788e-05	0.000903122	3.17043
2970762	NM_005333.2	3052	HCCS	Homo sapiens holocytochrome c synthase (cytochrome c heme-lyase) (HCCS), mRNA.	MCOPS7; DKFZp779I1858; CCHL	-0.830581	7.41213	-4.95358	1.16614e-05	0.000894826	3.1807
6040653	NM_058166.3	117854	TRIM6	Homo sapiens tripartite motif-containing 6 (TRIM6), transcript variant 2, mRNA.	RNF89	-1.77221	6.64653	-4.95713	1.15263e-05	0.000885853	3.19178
6280332	NM_022059.1	58191	CXCL16	Homo sapiens chemokine (C-X-C motif) ligand 16 (CXCL16), mRNA.	SRPSOX; CXCLG16; SR-PSOX	-1.90329	5.02118	-4.96122	1.13729e-05	0.000875446	3.20451
1300092	NM_014388.5	27042	C1orf107	Homo sapiens chromosome 1 open reading frame 107 (C1orf107), mRNA.	FLJ41680; MGC29875; DEF; DKFZp686E19106; FLJ12704; DJ434O14.5	1.52553	5.60129	4.96525	1.12238e-05	0.000867472	3.21706
7160253	NM_002290.2	3910	LAMA4	Homo sapiens laminin, alpha 4 (LAMA4), mRNA.	LAMA3; DKFZp686D23145; LAMA4*-1	-1.02983	10.143	-4.96498	1.12338e-05	0.000867472	3.21621
4860468	NM_001177.3	400	ARL1	Homo sapiens ADP-ribosylation factor-like 1 (ARL1), mRNA.	ARFL1	-0.732268	9.54403	-4.96695	1.11614e-05	0.00086462	3.22236
4050152	XM_930703.1	440673	NBPF10	PREDICTED: Homo sapiens neuroblastoma breakpoint family, member 10, transcript variant 4 (NBPF10), mRNA.		-1.86091	4.15202	-4.97024	1.10417e-05	0.000859292	3.23261
5080280	NM_198925.1	10509	SEMA4B	Homo sapiens sema domain, immunoglobulin domain (Ig), transmembrane domain (TM) and short cytoplasmic domain, (semaphorin) 4B (SEMA4B), transcript variant 2, mRNA.	KIAA1745; SemC; SEMAC; MGC131831	-0.859429	8.08338	-4.96981	1.10574e-05	0.000859292	3.23126
730632	NM_001013255.1	4046	LSP1	Homo sapiens lymphocyte-specific protein 1 (LSP1), transcript variant 4, mRNA.	WP34; pp52	-1.81952	5.951	-4.97097	1.10154e-05	0.000858765	3.23488
1030475	NM_006223.2	5303	PIN4	Homo sapiens protein (peptidylprolyl cis/trans isomerase) NIMA-interacting, 4 (parvulin) (PIN4), mRNA.	EPVH; PAR17; PAR14; MGC138486	-1.59108	5.43189	-4.97327	1.09327e-05	0.000855043	3.24205
450626	NM_016206.2	389136	VGLL3	Homo sapiens vestigial like 3 (Drosophila) (VGLL3), mRNA.	VGL-3; DKFZp686O1845; VGL3; FLJ38507	-2.51612	6.04077	-4.97502	1.08703e-05	0.000851527	3.24749
4290603	NM_001460.2	2327	FMO2	Homo sapiens flavin containing monooxygenase 2 (non-functional) (FMO2), mRNA.	FMO1B1; FLJ40826	-3.37566	5.11708	-4.97779	1.0772e-05	0.000845187	3.25613
3930201	NM_177949.1	9823	ARMCX2	Homo sapiens armadillo repeat containing, X-linked 2 (ARMCX2), mRNA.	ALEX2; MGC8742; MGC13343; KIAA0512	-0.795817	9.9523	-4.97993	1.06966e-05	0.000840619	3.26281
2640707	XM_001130839.1	9975	NR1D2	PREDICTED: Homo sapiens nuclear receptor subfamily 1, group D, member 2 (NR1D2), mRNA.		2.4781	5.79496	4.9847	1.05307e-05	0.000830262	3.27767
4830129	NM_002651.1	5298	PI4KB	Homo sapiens phosphatidylinositol 4-kinase, catalytic, beta (PI4KB), mRNA.	PIK4CB; pi4K92; PI4KIIIbeta; PI4Kbeta; PI4K-BETA	-0.926422	8.857	-4.9896	1.03629e-05	0.000825023	3.29295
3400296	NM_001878.2	1382	CRABP2	Homo sapiens cellular retinoic acid binding protein 2 (CRABP2), mRNA.	CRABP-II; RBP6	-1.78149	7.77042	-4.9928	1.02545e-05	0.00081773	3.30294
6480433	NM_001847.2	1288	COL4A6	Homo sapiens collagen, type IV, alpha 6 (COL4A6), transcript variant A, mRNA.	MGC88184	-1.64203	8.2705	-4.99305	1.02461e-05	0.00081773	3.30373
7650243	NM_080597.2	114876	OSBPL1A	Homo sapiens oxysterol binding protein-like 1A (OSBPL1A), transcript variant OSBPL1B, mRNA.	ORP-1; FLJ10217; ORP1; OSBPL1B	1.06433	9.6443	4.99477	1.01886e-05	0.000815134	3.30908
2640142	NM_001013672.3	400566	C17orf97	Homo sapiens chromosome 17 open reading frame 97 (C17orf97), mRNA.		-0.73709	7.15082	-4.99648	1.01315e-05	0.000811898	3.31442
5080543	NM_006528.2	7980	TFPI2	Homo sapiens tissue factor pathway inhibitor 2 (TFPI2), mRNA.	TFPI-2; PP5; FLJ21164	3.70287	6.33167	4.99771	1.00907e-05	0.000809963	3.31826
5570270	NM_002103.3	2997	GYS1	Homo sapiens glycogen synthase 1 (muscle) (GYS1), mRNA.	GYS; GSY	-1.28168	5.58401	-4.99928	1.0039e-05	0.000807945	3.32314
6510435	NM_012286.1	9643	MORF4L2	Homo sapiens mortality factor 4 like 2 (MORF4L2), mRNA.	KIAA0026; MORFL2; MRGX	-0.889135	10.9902	-4.99897	1.0049e-05	0.000807945	3.32219
5490563	NM_153219.2	147807	ZNF524	Homo sapiens zinc finger protein 524 (ZNF524), mRNA.	MGC23143	1.01719	7.79267	5.00394	9.88655e-06	0.000797509	3.3377
4050056	NM_019020.2	125058	TBC1D16	Homo sapiens TBC1 domain family, member 16 (TBC1D16), mRNA.	FLJ20748; MGC25062	0.904669	7.95405	5.0065	9.80372e-06	0.000792137	3.3457
6620577	NM_022905.4	64927	TTC23	Homo sapiens tetratricopeptide repeat domain 23 (TTC23), transcript variant 2, mRNA.	FLJ12572; HCC-8; FLJ12939	-0.796276	8.08048	-5.00841	9.74249e-06	0.000789306	3.35166
6900241	NM_019624.2	23457	ABCB9	Homo sapiens ATP-binding cassette, sub-family B (MDR/TAP), member 9 (ABCB9), transcript variant 2, mRNA.	TAPL; KIAA1520; EST122234	-0.901201	7.04144	-5.01313	9.59266e-06	0.000778953	3.3664
4260189	NM_170695.2	7050	TGIF1	Homo sapiens TGFB-induced factor homeobox 1 (TGIF1), transcript variant 1, mRNA.	HPE4; MGC5066; MGC39747; TGIF	1.75581	10.193	5.01758	9.4535e-06	0.000768932	3.3803
3800095	NM_022783.1	64798	DEPDC6	Homo sapiens DEP domain containing 6 (DEPDC6), mRNA.	DKFZp564B1778; FLJ13854; FLJ12428; DEP.6	-2.10896	4.0787	-5.02003	9.3778e-06	0.000764048	3.38795
6840035	NM_002053.1	2633	GBP1	Homo sapiens guanylate binding protein 1, interferon-inducible, 67kDa (GBP1), mRNA.		-1.37071	7.26462	-5.02298	9.2874e-06	0.000757948	3.39716
6370288	XM_938283.2	80169	C17orf68	PREDICTED: Homo sapiens chromosome 17 open reading frame 68 (C17orf68), mRNA.		2.05091	4.90794	5.02478	9.23256e-06	0.000755998	3.40279
270538	NM_153321.1	5376	PMP22	Homo sapiens peripheral myelin protein 22 (PMP22), transcript variant 2, mRNA.	CMT1A; GAS-3; DSS; CMT1E; MGC20769; HMSNIA; HNPP; Sp110	-2.88533	6.14704	-5.02428	9.24801e-06	0.000755998	3.4012
4150193	NM_198793.2	961	CD47	Homo sapiens CD47 molecule (CD47), transcript variant 2, mRNA.	OA3; MER6; IAP	-1.17723	8.97714	-5.02458	9.23881e-06	0.000755998	3.40215
3450086	NM_207326.1	149134	LOC149134	Homo sapiens hypothetical protein LOC149134 (LOC149134), mRNA.	MGC120211; MGC120210; MGC120213; MGC120212	-1.58341	4.36339	-5.02724	9.15844e-06	0.000752457	3.41046
4860142	NM_016001.2	51096	UTP18	Homo sapiens UTP18, small subunit (SSU) processome component, homolog (yeast) (UTP18), mRNA.	WDR50; CGI-48	1.15953	6.16428	5.02797	9.13643e-06	0.000751914	3.41275
4260142	NM_032656.2	57647	DHX37	Homo sapiens DEAH (Asp-Glu-Ala-His) box polypeptide 37 (DHX37), mRNA.	MGC46245; KIAA1517; FLJ41974; MGC2695; DDX37; MGC4322	0.918724	8.18005	5.02864	9.11647e-06	0.000751914	3.41483
3450458	XM_375698.3	400745	SH2D5	PREDICTED: Homo sapiens SH2 domain containing 5 (SH2D5), mRNA.		2.70144	6.55473	5.03373	8.96519e-06	0.000741574	3.43075
5820292	NM_016429.2	51226	COPZ2	Homo sapiens coatomer protein complex, subunit zeta 2 (COPZ2), mRNA.	MGC23008	-1.45536	7.45237	-5.03554	8.91201e-06	0.000738426	3.43641
2750128	NM_014331.3	23657	SLC7A11	Homo sapiens solute carrier family 7, (cationic amino acid transporter, y+ system) member 11 (SLC7A11), mRNA.	CCBR1; xCT	3.41368	5.36563	5.03992	8.78457e-06	0.000729105	3.45011
4210524	NM_005168.3	390	RND3	Homo sapiens Rho family GTPase 3 (RND3), mRNA.	RhoE; Rho8; memB; ARHE	1.34079	12.3349	5.04103	8.75267e-06	0.000727695	3.45357
5290408	NM_032601.2	84693	MCEE	Homo sapiens methylmalonyl CoA epimerase (MCEE), mRNA.	GLOD2	-1.05479	8.42024	-5.04276	8.70307e-06	0.000724805	3.45898
5290500	NM_001003962.1	826	CAPNS1	Homo sapiens calpain, small subunit 1 (CAPNS1), transcript variant 2, mRNA.	CANP; CALPAIN4; CDPS; 30K; CANPS; CAPN4	-0.728757	11.7092	-5.04284	8.70069e-06	0.000724805	3.45924
5560246	NM_001018004.1	7168	TPM1	Homo sapiens tropomyosin 1 (alpha) (TPM1), transcript variant 3, mRNA.	TPM1-alpha; HTM-alpha; TPM1-kappa; TMSA; C15orf13	-1.24209	11.9864	-5.04295	8.69763e-06	0.000724805	3.45957
6760685	NM_005681.2	9015	TAF1A	Homo sapiens TATA box binding protein (TBP)-associated factor, RNA polymerase I, A, 48kDa (TAF1A), transcript variant 1, mRNA.	TAFI48; SL1; RAFI48; MGC:17061	1.99915	4.2518	5.04715	8.57824e-06	0.000718085	3.47272
5670136	NM_213568.1	29985	SLC39A3	Homo sapiens solute carrier family 39 (zinc transporter), member 3 (SLC39A3), transcript variant 2, mRNA.	ZIP3	-1.87976	5.0214	-5.04941	8.51477e-06	0.000713997	3.47979
2690296	NM_001029998.2	84068	SLC10A7	Homo sapiens solute carrier family 10 (sodium/bile acid cotransporter family), member 7 (SLC10A7), transcript variant 2, mRNA.	MGC25043; DKFZp566M114; P7; C4orf13; DKFZp313H0531; DKFZp779O2438	-1.38752	5.0038	-5.05017	8.49376e-06	0.000713461	3.48214
5690382	NM_005605.3	5533	PPP3CC	Homo sapiens protein phosphatase 3 (formerly 2B), catalytic subunit, gamma isoform (PPP3CC), mRNA.	CALNA3	1.0421	7.86813	5.05371	8.39535e-06	0.000706411	3.49323
1430544	NM_014062.1	28987	NOB1	Homo sapiens NIN1/RPN12 binding protein 1 homolog (S. cerevisiae) (NOB1), mRNA.	PSMD8BP1; MSTP158; ART-4; MST158; NOB1P	1.39617	6.64929	5.0549	8.36252e-06	0.000706273	3.49695
6770730	NM_004832.1	9446	GSTO1	Homo sapiens glutathione S-transferase omega 1 (GSTO1), mRNA.	GSTTLp28; P28; DKFZp686H13163	0.852146	11.7276	5.05429	8.37924e-06	0.000706273	3.49505
5360243	NM_002213.3	3693	ITGB5	Homo sapiens integrin, beta 5 (ITGB5), mRNA. XM_944688 XM_944693	FLJ26658	0.920864	9.52198	5.06153	8.18225e-06	0.000695676	3.51769
990500	NM_021732.1	60370	AVPI1	Homo sapiens arginine vasopressin-induced 1 (AVPI1), mRNA.	VIP32; PP5395; VIT32; RP11-548K23.7	1.69946	10.6158	5.06174	8.17642e-06	0.000695676	3.51837
2810400	NM_017415.1	26249	KLHL3	Homo sapiens kelch-like 3 (Drosophila) (KLHL3), mRNA.	KIAA1129; MGC44594; FLJ40871	-2.47704	5.02139	-5.06383	8.12044e-06	0.000692835	3.5249
6660601	NM_002133.1	3162	HMOX1	Homo sapiens heme oxygenase (decycling) 1 (HMOX1), mRNA.	HO-1; bK286B10	3.24995	7.90602	5.06498	8.08988e-06	0.000691437	3.52849
3140438	NM_020895.2	57655	GRAMD1A	Homo sapiens GRAM domain containing 1A (GRAMD1A), mRNA.	FLJ90346; FLJ22411; KIAA1533	1.25188	8.39578	5.07026	7.95054e-06	0.00068072	3.54502
2900348	NM_003407.2	7538	ZFP36	Homo sapiens zinc finger protein 36, C3H type, homolog (mouse) (ZFP36), mRNA.	NUP475; GOS24; TIS11; TTP; G0S24; RNF162A	1.14673	9.12591	5.07053	7.94347e-06	0.00068072	3.54587
4640673	NM_194318.3	145173	B3GALTL	Homo sapiens beta 1,3-galactosyltransferase-like (B3GALTL), mRNA.	B3Glc-T; B3GTL; Gal-T; beta3Glc-T	1.55974	6.1043	5.07484	7.83159e-06	0.000672896	3.55937
670608	NM_013379.2	29952	DPP7	Homo sapiens dipeptidyl-peptidase 7 (DPP7), mRNA.	DPP2; DPPII; QPP	1.06209	7.44873	5.07626	7.79512e-06	0.000670944	3.56381
3140753	NM_017999.4	55072	RNF31	Homo sapiens ring finger protein 31 (RNF31), mRNA.	FLJ23501; MGC19975; FLJ10111; ZIBRA	0.83046	7.38442	5.0802	7.69471e-06	0.000663472	3.57615
7160059	NM_004047.3	533	ATP6V0B	Homo sapiens ATPase, H+ transporting, lysosomal 21kDa, V0 subunit b (ATP6V0B), transcript variant 1, mRNA.	HATPL; ATP6F; VMA16	1.08355	10.7091	5.08062	7.684e-06	0.000663472	3.57747
4390593	NM_016657.1	11015	KDELR3	Homo sapiens KDEL (Lys-Asp-Glu-Leu) endoplasmic reticulum protein retention receptor 3 (KDELR3), transcript variant 2, mRNA.	ERD2L3	-0.93411	6.92876	-5.08151	7.66163e-06	0.000662962	3.58025
2230678	NM_001093.3	32	ACACB	Homo sapiens acetyl-Coenzyme A carboxylase beta (ACACB), mRNA.	ACC2; ACCB; HACC275	1.37312	7.46144	5.08203	7.64853e-06	0.000662962	3.58188
5260070	NM_021170.2	57801	HES4	Homo sapiens hairy and enhancer of split 4 (Drosophila) (HES4), mRNA.		1.78497	8.46337	5.08371	7.60639e-06	0.000660524	3.58713
1820747	NM_015345.2	23500	DAAM2	Homo sapiens dishevelled associated activator of morphogenesis 2 (DAAM2), mRNA.	MGC90515; KIAA0381; RP1-278E11.1; dJ90A20A.1	-2.10835	5.22877	-5.08681	7.52899e-06	0.000654968	3.59687
5260685	NM_007194.3	11200	CHEK2	Homo sapiens CHK2 checkpoint homolog (S. pombe) (CHEK2), transcript variant 1, mRNA.	HuCds1; CHK2; PP1425; LFS2; RAD53; CDS1	-1.40873	5.98132	-5.08814	7.49623e-06	0.000653283	3.60102
2630224	XR_017952.1	93622	LOC93622	PREDICTED: Homo sapiens hypothetical protein BC006130 (LOC93622), misc RNA.		-0.976135	7.09192	-5.10261	7.14736e-06	0.000624422	3.64637
7570059	NM_004422.2	1856	DVL2	Homo sapiens dishevelled, dsh homolog 2 (Drosophila) (DVL2), mRNA.		0.906605	8.23112	5.1024	7.15226e-06	0.000624422	3.64572
2320564	NM_003882.2	8840	WISP1	Homo sapiens WNT1 inducible signaling pathway protein 1 (WISP1), transcript variant 1, mRNA.	WISP1tc; WISP1i; WISP1c; CCN4	-3.18796	4.92236	-5.10477	7.09672e-06	0.000621797	3.65314
670398	NM_182553.1	254263	CNIH2	Homo sapiens cornichon homolog 2 (Drosophila) (CNIH2), mRNA.	MGC50896; Cnil	-1.77308	6.2631	-5.10691	7.04682e-06	0.000619127	3.65986
1230192	NM_032038.1	83985	SPNS1	Homo sapiens spinster homolog 1 (Drosophila) (SPNS1), mRNA.	SPINL; FLJ38358; HSpin1; PP2030; nrs; LAT; SPIN1	0.976222	9.16206	5.10662	7.05355e-06	0.000619127	3.65895
5090070	NM_004995.2	4323	MMP14	Homo sapiens matrix metallopeptidase 14 (membrane-inserted) (MMP14), mRNA.	MTMMP1; MT1-MMP; MMP-X1	2.32171	6.09735	5.10785	7.02494e-06	0.000618841	3.66282
2630215	NM_001439.2	2135	EXTL2	Homo sapiens exostoses (multiple)-like 2 (EXTL2), transcript variant 1, mRNA.	EXTR2	-1.2027	9.50218	-5.1091	6.99619e-06	0.000617423	3.66672
3140603	NM_003174.3	6840	SVIL	Homo sapiens supervillin (SVIL), transcript variant 1, mRNA.	DKFZp686A17191	1.14702	11.0317	5.11621	6.83409e-06	0.000604211	3.68903
4920730	NM_144963.2	157769	FAM91A1	Homo sapiens family with sequence similarity 91, member A1 (FAM91A1), mRNA.	DKFZp666B104; FLJ23790	1.80982	5.79396	5.11855	6.78168e-06	0.000600665	3.69636
6550026	NM_021649.3	353376	TICAM2	Homo sapiens toll-like receptor adaptor molecule 2 (TICAM2), mRNA.	MGC129877; MGC129876; TIRP; TICAM-2; TIRAP3; TRAM	-1.01396	8.00438	-5.11891	6.77351e-06	0.000600665	3.69751
2190707	NM_013238.2	29103	DNAJC15	Homo sapiens DnaJ (Hsp40) homolog, subfamily C, member 15 (DNAJC15), mRNA.	DNAJD1; HSD18; MCJ	-1.38856	7.05799	-5.12002	6.74875e-06	0.000599926	3.70099
7320731	NM_005922.2	4216	MAP3K4	Homo sapiens mitogen-activated protein kinase kinase kinase 4 (MAP3K4), transcript variant 1, mRNA.	FLJ42439; PRO0412; MAPKKK4; MEKK4; MTK1; KIAA0213	1.0775	8.88312	5.12731	6.58855e-06	0.000586754	3.72386
2450131	NM_020338.2	57178	ZMIZ1	Homo sapiens zinc finger, MIZ-type containing 1 (ZMIZ1), mRNA.	MIZ; Zimp10; FLJ13541; hZIMP10; KIAA1224; RAI17	0.954243	10.9385	5.12897	6.5526e-06	0.000584619	3.72907
4480035	NM_005824.1	10234	LRRC17	Homo sapiens leucine rich repeat containing 17 (LRRC17), transcript variant 2, mRNA.	P37NB	-1.9962	12.1628	-5.13049	6.51978e-06	0.000582756	3.73385
6420424	NM_006452.3	10606	PAICS	Homo sapiens phosphoribosylaminoimidazole carboxylase, phosphoribosylaminoimidazole succinocarboxamide synthetase (PAICS), transcript variant 2, mRNA.	MGC1343; MGC5024; PAIS; AIRC; ADE2; DKFZp781N1372; ADE2H1	-0.663797	10.3582	-5.13115	6.50558e-06	0.000582554	3.73592
6060730	NM_000189.4	3099	HK2	Homo sapiens hexokinase 2 (HK2), mRNA.	HKII; HXK2; DKFZp686M1669	2.57358	4.11676	5.13226	6.48192e-06	0.000581502	3.73939
6860202	NM_001064.1	7086	TKT	Homo sapiens transketolase (Wernicke-Korsakoff syndrome) (TKT), mRNA.	TKT1; FLJ34765	1.05832	12.2228	5.13293	6.46763e-06	0.000581289	3.74149
7650020	NM_020792.3	57552	AADACL1	Homo sapiens arylacetamide deacetylase-like 1 (AADACL1), mRNA.		1.07475	6.18853	5.13665	6.38881e-06	0.000575264	3.75317
1580128	NM_021954.3	2700	GJA3	Homo sapiens gap junction protein, alpha 3, 46kDa (GJA3), mRNA.	CZP3; CX46	2.10093	4.16127	5.14057	6.30662e-06	0.000569967	3.76549
5390161	NM_004419.3	1847	DUSP5	Homo sapiens dual specificity phosphatase 5 (DUSP5), mRNA.	HVH3; DUSP	1.20819	9.16031	5.14918	6.13003e-06	0.000555035	3.79253
380189	NM_080670.2	113829	SLC35A4	Homo sapiens solute carrier family 35, member A4 (SLC35A4), mRNA.	MGC2541	-0.75965	8.23354	-5.15032	6.10698e-06	0.000553975	3.79612
450114	NM_012161.2	26234	FBXL5	Homo sapiens F-box and leucine-rich repeat protein 5 (FBXL5), transcript variant 1, mRNA.	FBL4; FLR1; FBL5	1.94725	5.20215	5.15572	5.99925e-06	0.000545217	3.81306
2190753	NM_182901.2	56672	C11orf17	Homo sapiens chromosome 11 open reading frame 17 (C11orf17), transcript variant 1, mRNA.	BCA3; AKIP1	-1.10242	8.85188	-5.15754	5.96326e-06	0.000542957	3.81879
150040	NM_005081.2	7701	ZNF142	Homo sapiens zinc finger protein 142 (ZNF142), transcript variant 2, mRNA.	pHZ-49	1.14646	6.96731	5.15872	5.94006e-06	0.000541855	3.8225
2340626	NM_016020.1	51106	TFB1M	Homo sapiens transcription factor B1, mitochondrial (TFB1M), mRNA.	CGI75; mtTFB; CGI-75	1.40499	8.38722	5.17004	5.72219e-06	0.00052394	3.85808
60630	NM_000169.2	2717	GLA	Homo sapiens galactosidase, alpha (GLA), mRNA.	GALA	1.06894	9.28785	5.17083	5.70729e-06	0.000523558	3.86057
2140291	NM_052845.2	326625	MMAB	Homo sapiens methylmalonic aciduria (cobalamin deficiency) cblB type (MMAB), mRNA.	ATR; MGC20496	-1.72447	4.02431	-5.17245	5.67679e-06	0.000522726	3.86567
4150477	NM_032211.6	84171	LOXL4	Homo sapiens lysyl oxidase-like 4 (LOXL4), mRNA.	FLJ21889; LOXC	-1.57001	9.36451	-5.17315	5.66379e-06	0.000522514	3.86785
2350068	NM_018256.2	55759	WDR12	Homo sapiens WD repeat domain 12 (WDR12), mRNA.	FLJ12719; FLJ12720; FLJ10881; YTM1	0.855075	7.94038	5.17591	5.61241e-06	0.000518754	3.87653
5390754	NM_031954.3	83892	KCTD10	Homo sapiens potassium channel tetramerisation domain containing 10 (KCTD10), mRNA.	MSTP028; FLJ41739; ULRO61	-0.88188	8.53496	-5.17925	5.55074e-06	0.000515986	3.88705
360747	NM_001042532.1	80347	COASY	Homo sapiens Coenzyme A synthase (COASY), transcript variant 4, mRNA.	pOV-2; UKR1; DPCK; FLJ35179; NBP; PPAT	0.989733	9.19326	5.18076	5.52306e-06	0.000514393	3.89181
2260731	NM_022350.2	64167	ERAP2	Homo sapiens endoplasmic reticulum aminopeptidase 2 (ERAP2), mRNA.	LRAP; FLJ23633; FLJ23807; FLJ23701; L-RAP; ERAP2	-1.25307	7.57061	-5.18447	5.45583e-06	0.000510079	3.90347
4560192	NM_144579.1	94097	SFXN5	Homo sapiens sideroflexin 5 (SFXN5), mRNA.	BBG-TCC; MGC120413; MGC120415	-1.30736	6.21475	-5.18564	5.43479e-06	0.000509634	3.90715
7050619	NM_017724.1	9209	LRRFIP2	Homo sapiens leucine rich repeat (in FLII) interacting protein 2 (LRRFIP2), transcript variant 2, mRNA.	FLJ20248; HUFI-2; FLJ22683; DKFZp434H2035	1.06253	8.33371	5.18532	5.44063e-06	0.000509634	3.90613
6650639	NM_199245.1	6843	VAMP1	Homo sapiens vesicle-associated membrane protein 1 (synaptobrevin 1) (VAMP1), transcript variant 2, mRNA.	SYB1; VAMP-1; DKFZp686H12131	-1.32446	7.28757	-5.19437	5.28028e-06	0.000496519	3.93462
4390333	NM_014917.2	22854	NTNG1	Homo sapiens netrin G1 (NTNG1), transcript variant 3, mRNA.	Lmnt1; KIAA0976	-1.98723	4.3816	-5.20372	5.11968e-06	0.000482347	3.96403
1340743	NM_000584.2	3576	IL8	Homo sapiens interleukin 8 (IL8), mRNA.	GCP-1; MDNCF; NAP1; CXCL8; AMCF-I; TSG-1; NAP-1; LYNAP; MONAP; SCYB8; GCP1; LUCT; LECT; K60; 3-10C; b-ENAP; NAF	4.88652	8.81069	5.20497	5.09851e-06	0.000481282	3.96798
1740673	XM_934471.1	399942	LOC399942	PREDICTED: Homo sapiens similar to Tubulin alpha-2 chain (Alpha-tubulin 2), transcript variant 5 (LOC399942), mRNA.		-2.24386	7.19098	-5.20564	5.08724e-06	0.000481148	3.97009
10209	NM_031157.2	3178	HNRNPA1	Homo sapiens heterogeneous nuclear ribonucleoprotein A1 (HNRNPA1), transcript variant 2, mRNA.	MGC102835; HNRNPA1	-2.29769	4.5006	-5.20843	5.04057e-06	0.00047766	3.97886
1050195	NM_005733.1	10112	KIF20A	Homo sapiens kinesin family member 20A (KIF20A), mRNA.	RAB6KIFL; MKLP2; FLJ21151	-1.75536	7.48513	-5.2093	5.02605e-06	0.00047721	3.98161
6620528	NM_005952.2	4501	MT1X	Homo sapiens metallothionein 1X (MT1X), mRNA.	MT1; MT-1l	1.66647	9.68282	5.21006	5.01343e-06	0.000476941	3.98401
540221	NM_001033714.1	4839	NOL1	Homo sapiens nucleolar protein 1, 120kDa (NOL1), transcript variant 2, mRNA.	p120; NOP120; MGC149288; NSUN1; MGC117384; MGC149287	1.01604	9.24622	5.21207	4.98021e-06	0.000474705	3.99034
2600324	NM_032635.2	10430	TMEM147	Homo sapiens transmembrane protein 147 (TMEM147), mRNA.	MGC1936; NIFIE14	0.759148	11.1792	5.22042	4.84464e-06	0.000462687	4.01663
3370671	NM_004275.3	9477	MED20	Homo sapiens mediator complex subunit 20 (MED20), mRNA.	PRO0213; MED20; DKFZp586D2223; TRFP; MGC29869	-0.814531	10.2452	-5.22281	4.80651e-06	0.000459945	4.02415
870653	NM_022460.3	64342	HS1BP3	Homo sapiens HCLS1 binding protein 3 (HS1BP3), mRNA.	ETM2; FLJ14249; HS1-BP3	1.34534	8.06378	5.22573	4.76019e-06	0.000456408	4.03338
3940050	XM_928441.1	441172	FLJ46906	PREDICTED: Homo sapiens hypothetical gene supported by AK128874; BC071813 (FLJ46906), mRNA.		1.2944	6.66164	5.23669	4.59064e-06	0.00044105	4.06792
270292	NM_054014.1	2280	FKBP1A	Homo sapiens FK506 binding protein 1A, 12kDa (FKBP1A), transcript variant 12A, mRNA.	PKCI2; FKBP-12; FKBP1; FKBP12; FKBP12C; PPIASE; PKC12	-1.09046	6.73948	-5.23739	4.58008e-06	0.00044105	4.07012
1990577	NM_002061.2	2730	GCLM	Homo sapiens glutamate-cysteine ligase, modifier subunit (GCLM), mRNA.	GLCLR	1.59345	8.47264	5.23667	4.59098e-06	0.00044105	4.06785
2100274	NM_206928.1	54843	SYTL2	Homo sapiens synaptotagmin-like 2 (SYTL2), transcript variant d, mRNA.	MGC102768; CHR11SYT; SGA72M; KIAA1597; SLP2	-1.64991	8.37538	-5.24268	4.5006e-06	0.000434937	4.08679
5890468	NM_194278.3	91748	C14orf43	Homo sapiens chromosome 14 open reading frame 43 (C14orf43), transcript variant 1, mRNA.	LSR68; c14_5541; FLJ00335; C14orf117	-1.33474	6.06571	-5.24372	4.4852e-06	0.000434308	4.09006
6510397	NM_025132.3	57728	WDR19	Homo sapiens WD repeat domain 19 (WDR19), mRNA.	PWDMP; KIAA1638; FLJ23127; ORF26	0.850461	9.50236	5.24833	4.4172e-06	0.000428574	4.10461
5260546	NM_003183.4	6868	ADAM17	Homo sapiens ADAM metallopeptidase domain 17 (tumor necrosis factor, alpha, converting enzyme) (ADAM17), mRNA.	MGC71942; cSVP; CD156b; TACE	1.07244	6.51229	5.25206	4.36302e-06	0.000425629	4.11637
6370612	NM_145165.2	91612	CHURC1	Homo sapiens churchill domain containing 1 (CHURC1), mRNA.	chch; My015; FLJ33064; C14orf52	-1.06996	7.89123	-5.25157	4.37013e-06	0.000425629	4.11482
5080494	NM_024293.3	79137	FAM134A	Homo sapiens family with sequence similarity 134, member A (FAM134A), mRNA.	MGC3035; C2orf17; DKFZp686C2379	1.00728	8.16915	5.25101	4.37813e-06	0.000425629	4.11307
2810082	NM_016470.6	51526	C20orf111	Homo sapiens chromosome 20 open reading frame 111 (C20orf111), mRNA.	dJ1183I21.1; HSPC207; Perit1	1.54077	9.90822	5.25277	4.35279e-06	0.000425629	4.1186
7200168	NM_006207.1	5157	PDGFRL	Homo sapiens platelet-derived growth factor receptor-like (PDGFRL), mRNA.	PRLTS; PDGRL	-1.24688	10.2116	-5.25755	4.28447e-06	0.000419869	4.13368
1820594	NM_001945.1	1839	HBEGF	Homo sapiens heparin-binding EGF-like growth factor (HBEGF), mRNA.	DTS; DTSF; HEGFL; DTR	-1.49111	6.0315	-5.27139	4.0925e-06	0.000402674	4.17735
3180070	NM_020190.2	56944	OLFML3	Homo sapiens olfactomedin-like 3 (OLFML3), mRNA.	OLF44; HNOEL-iso	-1.41019	8.77823	-5.27224	4.08101e-06	0.000402354	4.18003
6200064	NM_177405.1	51816	CECR1	Homo sapiens cat eye syndrome chromosome region, candidate 1 (CECR1), transcript variant 2, mRNA.	ADGF; IDGFL	-1.09966	8.32635	-5.27422	4.05431e-06	0.000400531	4.18628
6580672	NM_203291.1	5932	RBBP8	Homo sapiens retinoblastoma binding protein 8 (RBBP8), transcript variant 2, mRNA.	CTIP; RIM	1.06376	8.39045	5.27853	3.99677e-06	0.000395648	4.1999
4480593	NM_000138.3	2200	FBN1	Homo sapiens fibrillin 1 (FBN1), mRNA.	FBN; WMS; MFS1; OCTD; MASS; SGS	-1.15673	6.65922	-5.28257	3.9437e-06	0.000391188	4.21264
3930278	NM_030577.1	80775	TMEM177	Homo sapiens transmembrane protein 177 (TMEM177), mRNA.	MGC10993	-1.38009	6.85917	-5.28295	3.93871e-06	0.000391188	4.21384
2640324	NM_181785.2	283537	SLC46A3	Homo sapiens solute carrier family 46, member 3 (SLC46A3), mRNA.	FLJ42613; RP11-97E23.2; FKSG16	-2.42398	5.2579	-5.28986	3.84954e-06	0.000383407	4.23566
2360273	NM_152527.3	151473	SLC16A14	Homo sapiens solute carrier family 16, member 14 (monocarboxylic acid transporter 14) (SLC16A14), mRNA.	FLJ30794; MCT14	2.11197	4.73775	5.29285	3.81161e-06	0.000380405	4.2451
1570553	NM_000584.2	3576	IL8	Homo sapiens interleukin 8 (IL8), mRNA.	GCP-1; MDNCF; NAP1; CXCL8; AMCF-I; TSG-1; NAP-1; LYNAP; MONAP; SCYB8; GCP1; LUCT; LECT; K60; 3-10C; b-ENAP; NAF	4.83192	7.52566	5.29554	3.7777e-06	0.000377793	4.25361
4610484	NM_021944.1	60686	C14orf93	Homo sapiens chromosome 14 open reading frame 93 (C14orf93), mRNA.	FLJ12154	0.850921	8.06029	5.2989	3.73584e-06	0.000375145	4.26423
7550307	NM_145040.2	112464	PRKCDBP	Homo sapiens protein kinase C, delta binding protein (PRKCDBP), mRNA.	HSRBC; MGC20400; SRBC	-1.21479	11.1079	-5.30726	3.63369e-06	0.000365639	4.29065
4570008	NM_005107.2	9941	ENDOGL1	Homo sapiens endonuclease G-like 1 (ENDOGL1), mRNA.	ENGL; MGC125945; ENGL-B; ENGL-a; ENDOGL2; MGC125944	2.25374	8.92418	5.30937	3.60837e-06	0.000363841	4.29731
5860278	NM_199166.1	211	ALAS1	Homo sapiens aminolevulinate, delta-, synthase 1 (ALAS1), transcript variant 2, mRNA.	MIG4; ALAS3; ALAS; ALASH	2.0688	5.03284	5.31052	3.59467e-06	0.00036321	4.30094
1010386	NM_175610.2	7082	TJP1	Homo sapiens tight junction protein 1 (zona occludens 1) (TJP1), transcript variant 2, mRNA.	MGC133289; DKFZp686M05161; ZO-1	-1.14293	8.45047	-5.31254	3.57062e-06	0.000361529	4.30733
5810132	NM_181755.1	3290	HSD11B1	Homo sapiens hydroxysteroid (11-beta) dehydrogenase 1 (HSD11B1), transcript variant 2, mRNA.	MGC13539; HSD11B; HDL; HSD11L; HSD11; 11-beta-HSD1; 11-DH	2.62199	5.09406	5.31607	3.52913e-06	0.000358817	4.31847
4180324	NM_052943.2	115572	FAM46B	Homo sapiens family with sequence similarity 46, member B (FAM46B), mRNA.	MGC16491; MGC20845; RP11-344H11.8	-2.99542	4.3203	-5.32445	3.43239e-06	0.000353029	4.34496
4640750	NM_198047.1	26275	HIBCH	Homo sapiens 3-hydroxyisobutyryl-Coenzyme A hydrolase (HIBCH), transcript variant 2, mRNA.	HIBYL-COA-H	-1.12977	8.36221	-5.32221	3.45791e-06	0.000353029	4.3379
3840491	NM_021255.2	57161	PELI2	Homo sapiens pellino homolog 2 (Drosophila) (PELI2), mRNA.		1.37252	8.37513	5.32299	3.44903e-06	0.000353029	4.34035
7000114	NM_000943.4	5480	PPIC	Homo sapiens peptidylprolyl isomerase C (cyclophilin C) (PPIC), mRNA.	MGC3673; CYPC	-0.950065	8.68955	-5.3216	3.46497e-06	0.000353029	4.33596
4670575	NM_006410.3	10553	HTATIP2	Homo sapiens HIV-1 Tat interactive protein 2, 30kDa (HTATIP2), mRNA.	CC3; TIP30	0.956558	9.18654	5.32231	3.45676e-06	0.000353029	4.33822
3360669	NM_015720.1	50512	PODXL2	Homo sapiens podocalyxin-like 2 (PODXL2), mRNA.	PODLX2	-1.63881	5.48375	-5.33683	3.29418e-06	0.000341329	4.38413
4760300	NM_183048.1	23613	ZMYND8	Homo sapiens zinc finger, MYND-type containing 8 (ZMYND8), transcript variant 3, mRNA.	RACK7; PRO2893; PRKCBP1; MGC31836	-1.59742	5.67355	-5.33743	3.2877e-06	0.000341329	4.38601
6840112	NM_145011.2	219749	ZNF25	Homo sapiens zinc finger protein 25 (ZNF25), mRNA.	DKFZp564C206; KOX19; Zfp9; FLJ31890	1.07116	8.35224	5.33872	3.27357e-06	0.000341329	4.39011
7380376	NM_007194.3	11200	CHEK2	Homo sapiens CHK2 checkpoint homolog (S. pombe) (CHEK2), transcript variant 1, mRNA.	HuCds1; CHK2; PP1425; LFS2; RAD53; CDS1	-1.51772	6.2949	-5.34283	3.22922e-06	0.000338874	4.40312
6270041	NM_012305.2	161	AP2A2	Homo sapiens adaptor-related protein complex 2, alpha 2 subunit (AP2A2), mRNA.	CLAPA2; ADTAB; HYPJ; HIP9	-1.30606	6.60578	-5.34222	3.23577e-06	0.000338874	4.40118
4060041	NM_032188.1	84148	MYST1	Homo sapiens MYST histone acetyltransferase 1 (MYST1), transcript variant 1, mRNA.	FLJ14040; MOF; KAT8; hMOF	1.04126	7.61987	5.34666	3.18841e-06	0.000336078	4.41524
3940044	NM_020814.1	57574	2011-03-04	Homo sapiens membrane-associated ring finger (C3HC4) 4 (MARCH4), mRNA.	MARCH-IV; RNF174; MGC104908	-2.99151	6.01537	-5.34837	3.17045e-06	0.00033541	4.42062
2480241	NM_001695.4	528	ATP6V1C1	Homo sapiens ATPase, H+ transporting, lysosomal 42kDa, V1 subunit C1 (ATP6V1C1), mRNA.	VATC; FLJ20057; ATP6D; Vma5; ATP6C	1.2226	7.68393	5.35804	3.07026e-06	0.000325735	4.45123
50397	NM_004766.1	9276	COPB2	Homo sapiens coatomer protein complex, subunit beta 2 (beta prime) (COPB2), mRNA.	beta'-COP	-0.750607	10.9374	-5.35947	3.05573e-06	0.000324899	4.45575
4230091	NM_031243.1	3181	HNRPA2B1	Homo sapiens heterogeneous nuclear ribonucleoprotein A2/B1 (HNRPA2B1), transcript variant B1, mRNA.	HNRNPA2; HNRPB1; SNRPB1; RNPA2; HNRNPB1; HNRPA2	-1.08932	10.9343	-5.36043	3.04601e-06	0.000324573	4.45879
4670343	NM_002226.3	3714	JAG2	Homo sapiens jagged 2 (JAG2), transcript variant 1, mRNA.	HJ2	2.00615	4.36128	5.36878	2.96264e-06	0.00031638	4.48524
2600240	NM_014353.4	25837	RAB26	Homo sapiens RAB26, member RAS oncogene family (RAB26), mRNA.	V46133	-2.28374	5.05208	-5.36904	2.96011e-06	0.00031638	4.48606
620750	NM_033140.2	800	CALD1	Homo sapiens caldesmon 1 (CALD1), transcript variant 5, mRNA.	L-CAD; CDM; MGC21352; NAG22; H-CAD	-1.06269	11.9137	-5.38461	2.81086e-06	0.000301491	4.53537
6560152	NM_002718.3	5523	PPP2R3A	Homo sapiens protein phosphatase 2 (formerly 2A), regulatory subunit B'', alpha (PPP2R3A), transcript variant 1, mRNA.	PR72; PPP2R3; PR130	-1.71855	5.05839	-5.38741	2.78478e-06	0.000299352	4.54426
7650025	NM_006473.2	10629	TAF6L	Homo sapiens TAF6-like RNA polymerase II, p300/CBP-associated factor (PCAF)-associated factor, 65kDa (TAF6L), mRNA.	MGC4288; PAF65A; FLJ11136	0.932217	8.46254	5.38908	2.76943e-06	0.000298511	4.54953
2190603	NM_005032.3	5358	PLS3	Homo sapiens plastin 3 (T isoform) (PLS3), mRNA.	T-PLASTIN; T-plastin	-0.766151	9.19869	-5.38892	2.77085e-06	0.000298511	4.54904
2940441	NM_002527.3	4908	NTF3	Homo sapiens neurotrophin 3 (NTF3), mRNA.	HDNF; NGF-2; NT3; NGF2; MGC129711	-1.16501	8.61953	-5.39055	2.75596e-06	0.000298224	4.55418
1940390	NM_018222.2	55742	PARVA	Homo sapiens parvin, alpha (PARVA), mRNA.	MXRA2; FLJ12254; FLJ10793	-0.908762	8.27335	-5.39136	2.74853e-06	0.000298081	4.55675
780735	NM_145119.2	64219	PJA1	Homo sapiens praja 1 (PJA1), transcript variant 1, mRNA.	RNF70	-1.30876	5.32658	-5.39324	2.73143e-06	0.000296886	4.5627
5810612	NM_001150.1	290	ANPEP	Homo sapiens alanyl (membrane) aminopeptidase (aminopeptidase N, aminopeptidase M, microsomal aminopeptidase, CD13, p150) (ANPEP), mRNA.	APN; gp150; CD13; LAP1; PEPN	-1.25813	8.67365	-5.39692	2.69823e-06	0.000293932	4.57436
7610050	NM_001023587.1	10057	ABCC5	Homo sapiens ATP-binding cassette, sub-family C (CFTR/MRP), member 5 (ABCC5), transcript variant 2, mRNA.	MOAT-C; pABC11; ABC33; MRP5; SMRP; EST277145; DKFZp686C1782; MOATC	-1.85613	7.7777	-5.40017	2.66918e-06	0.000291988	4.58468
670278	NM_006617.1	10763	NES	Homo sapiens nestin (NES), mRNA.	FLJ21841; Nbla00170	-1.55782	8.8455	-5.40038	2.66729e-06	0.000291988	4.58536
7560037	NM_133471.1	170954	KIAA1949	Homo sapiens KIAA1949 (KIAA1949), mRNA.	HKMT1098	1.1254	10.1299	5.39958	2.6744e-06	0.000291988	4.58282
5960114	NM_023937.2	64981	MRPL34	Homo sapiens mitochondrial ribosomal protein L34 (MRPL34), nuclear gene encoding mitochondrial protein, mRNA.	L34mt; MGC2633; MGC24974	1.06495	9.3394	5.40669	2.61197e-06	0.000287747	4.60534
6420465	NM_031412.2	23710	GABARAPL1	Homo sapiens GABA(A) receptor-associated protein like 1 (GABARAPL1), mRNA.	ATG8L; APG8L; GEC1; ATG8	-0.829413	10.9606	-5.40679	2.61108e-06	0.000287747	4.60566
520463	NM_001039966.1	2852	GPER	Homo sapiens G protein-coupled estrogen receptor 1 (GPER), transcript variant 3, mRNA.	LyGPR; DRY12; GPCR-Br; LERGU; MGC99678; GPR30; CEPR; CMKRL2; FEG-1; LERGU2	-2.26772	5.93886	-5.40814	2.59938e-06	0.000287659	4.60994
3060110	NM_006275.4	6431	SFRS6	Homo sapiens splicing factor, arginine/serine-rich 6 (SFRS6), mRNA.	B52; MGC5045; SRP55	-1.28576	10.7	-5.41265	2.56073e-06	0.000284673	4.62423
4570598	NM_012289.3	9817	KEAP1	Homo sapiens kelch-like ECH-associated protein 1 (KEAP1), transcript variant 2, mRNA.	MGC9454; MGC10630; KLHL19; MGC20887; MGC4407; KIAA0132; INrf2; MGC1114	0.901968	9.18841	5.41399	2.54931e-06	0.00028405	4.62849
4890092	NM_207346.2	283989	TSEN54	Homo sapiens tRNA splicing endonuclease 54 homolog (S. cerevisiae) (TSEN54), mRNA.	FLJ37147; SEN54L; sen54	1.36163	5.50673	5.41678	2.52573e-06	0.000282067	4.63735
20392	NM_018464.2	55847	CISD1	Homo sapiens CDGSH iron sulfur domain 1 (CISD1), mRNA.	C10orf70; MDS029; mitoNEET; ZCD1; MGC14684	-1.12658	9.50368	-5.42118	2.48911e-06	0.000278615	4.65127
3460743	NM_001854.3	1301	COL11A1	Homo sapiens collagen, type XI, alpha 1 (COL11A1), transcript variant A, mRNA.	CO11A1; COLL6; STL2	-1.17765	6.80682	-5.4271	2.44053e-06	0.000275069	4.67007
7550484	NM_002727.2	5552	SRGN	Homo sapiens serglycin (SRGN), mRNA.	PRG1; PPG; PRG; FLJ12930; MGC9289	-1.55932	4.87543	-5.42923	2.42332e-06	0.000273762	4.67682
7570358	NM_000271.3	4864	NPC1	Homo sapiens Niemann-Pick disease, type C1 (NPC1), mRNA.	NPC	2.375	8.46141	5.43476	2.37915e-06	0.000269396	4.69435
1660477	NM_006888.3	801	CALM1	Homo sapiens calmodulin 1 (phosphorylase kinase, delta) (CALM1), mRNA.	PHKD; CALML2; CAMI; DD132	-1.05449	10.5296	-5.43502	2.37705e-06	0.000269396	4.6952
5810504	NM_001004431.1	284207	METRNL	Homo sapiens meteorin, glial cell differentiation regulator-like (METRNL), mRNA.	MGC99788	1.32429	6.35826	5.43955	2.34149e-06	0.000266969	4.70957
3460008	NM_198282.1	340061	TMEM173	Homo sapiens transmembrane protein 173 (TMEM173), mRNA.	FLJ38577	-0.788946	9.44416	-5.43887	2.34678e-06	0.000266969	4.70742
2570112	NM_006720.3	3983	ABLIM1	Homo sapiens actin binding LIM protein 1 (ABLIM1), transcript variant 4, mRNA.	KIAA0059; FLJ14564; MGC1224; LIMATIN; LIMAB1; DKFZp781D0148; ABLIM	-1.43506	6.76791	-5.4412	2.32871e-06	0.000266154	4.71479
5810762	NM_021965.3	5239	PGM5	Homo sapiens phosphoglucomutase 5 (PGM5), mRNA.	PGMRP	-1.31678	8.75185	-5.44466	2.302e-06	0.00026372	4.72579
7040477	NM_000935.2	5352	PLOD2	Homo sapiens procollagen-lysine, 2-oxoglutarate 5-dioxygenase 2 (PLOD2), transcript variant 2, mRNA.	LH2; TLH	-0.933492	11.0754	-5.4451	2.29866e-06	0.00026372	4.72718
3940446	NM_003329.2	7295	TXN	Homo sapiens thioredoxin (TXN), mRNA.	DKFZp686B1993; TRX; MGC61975	0.922491	13.437	5.44621	2.29016e-06	0.000263601	4.73071
3360279	NM_001014975.1	3075	CFH	Homo sapiens complement factor H (CFH), transcript variant 2, mRNA.	HUS; MGC88246; HF1; FH; ARMD4; ARMS1; HF; CFHL3; FHL1; HF2	-0.999102	7.49252	-5.44784	2.2778e-06	0.000262797	4.73587
4830068	XM_939893.1	650803	LOC650803	PREDICTED: Homo sapiens hypothetical protein LOC650803 (LOC650803), mRNA.		2.51261	4.25813	5.45186	2.24751e-06	0.000260443	4.74863
2710093	NM_003426.2	7625	ZNF74	Homo sapiens zinc finger protein 74 (ZNF74), transcript variant 1, mRNA.	Zfp520; ZNF520; Cos52	0.909379	7.53653	5.45125	2.25206e-06	0.000260443	4.74671
5690639	NM_006329.2	10516	FBLN5	Homo sapiens fibulin 5 (FBLN5), mRNA.	DANCE; ARMD3; FLJ90059; UP50; EVEC	-1.25181	9.35317	-5.45547	2.2207e-06	0.00025804	4.76008
4860224	NM_004184.3	7453	WARS	Homo sapiens tryptophanyl-tRNA synthetase (WARS), transcript variant 1, mRNA.	IFI53; IFP53; GAMMA-2	-1.67762	11.2278	-5.45705	2.20901e-06	0.000257294	4.76511
6110187	NM_001896.2	1459	CSNK2A2	Homo sapiens casein kinase 2, alpha prime polypeptide (CSNK2A2), mRNA.	CK2A2; CSNK2A1; FLJ43934	0.844855	9.58581	5.4633	2.1635e-06	0.000252596	4.78496
6660315	NM_002194.2	3628	INPP1	Homo sapiens inositol polyphosphate-1-phosphatase (INPP1), mRNA.	MGC110984	0.795299	9.50874	5.47812	2.05936e-06	0.000241014	4.83201
3460685	NM_003937.2	8942	KYNU	Homo sapiens kynureninase (L-kynurenine hydrolase) (KYNU), transcript variant 1, mRNA.		5.00336	5.12562	5.4838	2.02076e-06	0.000237065	4.85006
3290685	NM_001386.4	1808	DPYSL2	Homo sapiens dihydropyrimidinase-like 2 (DPYSL2), mRNA.	DHPRP2; DRP-2; DRP2; CRMP2	-0.95705	12.1057	-5.48448	2.01615e-06	0.000237065	4.85223
4830575	NM_199511.1	151887	CCDC80	Homo sapiens coiled-coil domain containing 80 (CCDC80), transcript variant 1, mRNA.	URB; DRO1; okuribin; MGC134851; SSG1; MGC131805	-2.21172	4.69528	-5.49268	1.96184e-06	0.000231265	4.87828
7320187	NM_007234.3	11258	DCTN3	Homo sapiens dynactin 3 (p22) (DCTN3), transcript variant 1, mRNA.	MGC111190; DCTN22; DCTN-22	-0.993468	10.5794	-5.50498	1.88306e-06	0.000222516	4.91737
1170300	NM_005950.1	4495	MT1G	Homo sapiens metallothionein 1G (MT1G), mRNA.	MT1; MT1K; MGC12386	3.42673	4.92093	5.50892	1.85851e-06	0.000220148	4.92989
6290114	NM_004657.4	8436	SDPR	Homo sapiens serum deprivation response (phosphatidylserine binding protein) (SDPR), mRNA.	SDR; PS-p68	-2.39158	6.10154	-5.52013	1.79037e-06	0.000212596	4.96552
3710373	NM_001048197.1	751867	SNHG3-RCC1	Homo sapiens SNHG3-RCC1 readthrough transcript (SNHG3-RCC1), transcript variant 1, mRNA.		1.19904	7.33659	5.52158	1.78173e-06	0.000212596	4.97013
7150427	NM_177947.2	51566	ARMCX3	Homo sapiens armadillo repeat containing, X-linked 3 (ARMCX3), transcript variant 2, mRNA.	ALEX3; KIAA0443; dJ545K15.2; DKFZp781N1954; MGC12199	-1.23967	8.13381	-5.52012	1.7904e-06	0.000212596	4.9655
2570131	NM_182639.1	3257	HPS1	Homo sapiens Hermansky-Pudlak syndrome 1 (HPS1), transcript variant 3, mRNA.	HPS; MGC5277	1.76106	6.89383	5.52528	1.75987e-06	0.000210507	4.98191
3800520	NM_004577.3	5723	PSPH	Homo sapiens phosphoserine phosphatase (PSPH), mRNA.	PSP	-2.07675	7.58491	-5.52619	1.75454e-06	0.000210385	4.9848
730689	XM_942117.1	652595	LOC652595	PREDICTED: Homo sapiens similar to U2 small nuclear ribonucleoprotein A (U2 snRNP-A) (LOC652595), mRNA.		-1.12143	8.38865	-5.52848	1.7412e-06	0.0002097	4.99208
5130440	NM_139346.1	274	BIN1	Homo sapiens bridging integrator 1 (BIN1), transcript variant 4, mRNA.	MGC10367; AMPH2; DKFZp547F068; SH3P9; AMPHL	0.819164	10.3394	5.52831	1.74217e-06	0.0002097	4.99155
4050411	NM_138375.1	91768	CABLES1	Homo sapiens Cdk5 and Abl enzyme substrate 1 (CABLES1), transcript variant 1, mRNA.	FLJ35924; HsT2563	1.60332	7.52559	5.53184	1.72181e-06	0.00020851	5.00276
1340600	NM_014330.2	23645	PPP1R15A	Homo sapiens protein phosphatase 1, regulatory (inhibitor) subunit 15A (PPP1R15A), mRNA.	GADD34	2.10145	10.8553	5.53229	1.71923e-06	0.00020851	5.00419
4260017	NM_001011649.1	55755	CDK5RAP2	Homo sapiens CDK5 regulatory subunit associated protein 2 (CDK5RAP2), transcript variant 2, mRNA.	MCPH3; DKFZp686D1070; Cep215; KIAA1633; C48; DKFZp686B1070	1.59921	7.03839	5.53659	1.69473e-06	0.000206255	5.01788
1660632	NM_001032293.2	7756	ZNF207	Homo sapiens zinc finger protein 207 (ZNF207), transcript variant 2, mRNA.	DKFZp761N202	-1.15616	9.76211	-5.53746	1.68982e-06	0.00020617	5.02066
7570196	NM_006675.3	10867	TSPAN9	Homo sapiens tetraspanin 9 (TSPAN9), mRNA.	PP1057; NET-5	-0.990462	11.6337	-5.53791	1.6873e-06	0.00020617	5.02208
2350575	NM_002146.4	3213	HOXB3	Homo sapiens homeobox B3 (HOXB3), mRNA.	HOX2; HOX2G; Hox-2.7	-2.14569	6.61462	-5.53981	1.67664e-06	0.00020559	5.02812
3360167	NM_024535.2	79585	CORO7	Homo sapiens coronin 7 (CORO7), mRNA.	FLJ22021; 0610011B16Rik; FLJ44188; CRN7	1.09803	5.65305	5.54341	1.6566e-06	0.000203645	5.03959
50086	NM_207037.1	6938	TCF12	Homo sapiens transcription factor 12 (HTF4, helix-loop-helix transcription factors 4) (TCF12), transcript variant 2, mRNA.	HEB; HsT17266; HTF4	-0.992736	9.71875	-5.54404	1.65317e-06	0.000203645	5.04157
6510754	NM_000689.3	216	ALDH1A1	Homo sapiens aldehyde dehydrogenase 1 family, member A1 (ALDH1A1), mRNA.	ALDH11; ALDH-E1; ALDC; RALDH1; MGC2318; ALDH1; PUMB1	-2.57739	5.30818	-5.54571	1.64397e-06	0.000203437	5.04689
4490133	NM_032102.2	10929	SFRS2B	Homo sapiens splicing factor, arginine/serine-rich 2B (SFRS2B), mRNA.	SRP46	-0.968302	7.99969	-5.54523	1.64657e-06	0.000203437	5.04539
6480059	NM_001613.1	59	ACTA2	Homo sapiens actin, alpha 2, smooth muscle, aorta (ACTA2), mRNA.	ACTSA	-1.01793	13.2151	-5.55029	1.61906e-06	0.000201159	5.06146
360209	NM_001008704.1	221491	C6orf1	Homo sapiens chromosome 6 open reading frame 1 (C6orf1), transcript variant 3, mRNA.	MGC57858; LBH	2.1834	6.29435	5.55203	1.60967e-06	0.000200912	5.06701
2970735	NM_000943.4	5480	PPIC	Homo sapiens peptidylprolyl isomerase C (cyclophilin C) (PPIC), mRNA.	MGC3673; CYPC	-0.973051	9.73597	-5.56668	1.53288e-06	0.000192312	5.11364
430161	NM_005630.1	6578	SLCO2A1	Homo sapiens solute carrier organic anion transporter family, member 2A1 (SLCO2A1), mRNA.	OATP2A1; PGT; SLC21A2	3.14555	4.01049	5.56843	1.52397e-06	0.000191687	5.1192
6590575	NM_005842.2	10253	SPRY2	Homo sapiens sprouty homolog 2 (Drosophila) (SPRY2), mRNA.	hSPRY2; MGC23039	2.11354	6.93282	5.56926	1.51972e-06	0.000191646	5.12187
5890113	NM_144606.4	201163	FLCN	Homo sapiens folliculin (FLCN), transcript variant 2, mRNA.	FLCL; BHD; MGC23445; MGC17998	3.24249	4.0247	5.57058	1.51308e-06	0.000191302	5.12605
7050400	XR_000901.1	283401	FLJ33996	PREDICTED: Homo sapiens hypothetical protein FLJ33996 (FLJ33996), misc RNA.		-1.85077	5.73747	-5.5751	1.49042e-06	0.000188927	5.14045
1940288	NM_001040273.1	219743	TYSND1	Homo sapiens trypsin domain containing 1 (TYSND1), transcript variant 2, mRNA.	FLJ40378; MGC34695; MGC131934	1.01009	8.68954	5.58086	1.46203e-06	0.000185811	5.15879
2970437	NM_021623.1	59339	PLEKHA2	Homo sapiens pleckstrin homology domain containing, family A (phosphoinositide binding specific) member 2 (PLEKHA2), mRNA.	TAPP2; FLJ25921	-1.19581	8.50054	-5.58576	1.4383e-06	0.000183752	5.17441
2490224	NM_014460.2	27254	CSDC2	Homo sapiens cold shock domain containing C2, RNA binding (CSDC2), mRNA.	dJ347H13.2; PIPPIN	-1.52346	8.43774	-5.59156	1.41072e-06	0.000180858	5.19288
4010411	NM_001033566.1	55288	RHOT1	Homo sapiens ras homolog gene family, member T1 (RHOT1), transcript variant 2, mRNA.	ARHT1; MIRO-1; FLJ12633; FLJ11040	0.786344	9.22677	5.5913	1.41194e-06	0.000180858	5.19205
460180	NM_003705.2	8604	SLC25A12	Homo sapiens solute carrier family 25 (mitochondrial carrier, Aralar), member 12 (SLC25A12), nuclear gene encoding mitochondrial protein, mRNA.	ARALAR1; ARALAR	-2.295	5.87718	-5.59759	1.38259e-06	0.000178033	5.2121
7550324	NM_001649.2	357	SHROOM2	Homo sapiens shroom family member 2 (SHROOM2), mRNA.	APXL; DKFZp781J074; FLJ39277; HSAPXL	-2.72187	6.69564	-5.60406	1.35307e-06	0.000174693	5.23269
2260189	NM_024565.4	79616	FLJ14166	Homo sapiens hypothetical protein FLJ14166 (FLJ14166), mRNA.		2.0067	4.17543	5.60903	1.33078e-06	0.00017227	5.24854
3830131	NM_032704.2	84790	TUBA1C	Homo sapiens tubulin, alpha 1c (TUBA1C), mRNA.	MGC14580; TUBA6; bcm948; MGC10851	-1.32859	12.7036	-5.61532	1.30311e-06	0.000169137	5.26859
6330270	NM_001448.2	2239	GPC4	Homo sapiens glypican 4 (GPC4), mRNA.	K-glypican	-1.34842	7.76655	-5.62239	1.27272e-06	0.000165634	5.29111
3890092	NM_001083617.1	9821	RB1CC1	Homo sapiens RB1-inducible coiled-coil 1 (RB1CC1), transcript variant 2, mRNA.	FIP200; CC1; DRAGOU14	0.994206	9.57287	5.62258	1.27188e-06	0.000165634	5.29174
1940487	NM_003152.2	6776	STAT5A	Homo sapiens signal transducer and activator of transcription 5A (STAT5A), mRNA.	MGF; STAT5	1.15342	7.13667	5.62435	1.2644e-06	0.000165433	5.29737
3850129	NM_024554.2	79605	PGBD5	Homo sapiens piggyBac transposable element derived 5 (PGBD5), mRNA.	FLJ11413; DKFZp761A0620	2.51653	4.09751	5.62557	1.25924e-06	0.000165201	5.30127
20243	NM_012406.3	11108	PRDM4	Homo sapiens PR domain containing 4 (PRDM4), mRNA.	MGC45046; PFM1	1.18186	8.08929	5.63492	1.22055e-06	0.000160595	5.33105
1450064	NM_005789.2	10197	PSME3	Homo sapiens proteasome (prosome, macropain) activator subunit 3 (PA28 gamma; Ki) (PSME3), transcript variant 1, mRNA.	PA28-gamma; PA28G; Ki; REG-GAMMA	-1.20494	8.40314	-5.63484	1.22084e-06	0.000160595	5.33082
1940180	NM_002800.4	5698	PSMB9	Homo sapiens proteasome (prosome, macropain) subunit, beta type, 9 (large multifunctional peptidase 2) (PSMB9), transcript variant 1, mRNA.	MGC70470; PSMB6i; beta1i; LMP2; RING12	-2.46873	5.30465	-5.63842	1.20634e-06	0.000159982	5.34222
3130168	NM_145341.2	27250	PDCD4	Homo sapiens programmed cell death 4 (neoplastic transformation inhibitor) (PDCD4), transcript variant 2, mRNA.	MGC33046; MGC33047; H731	-1.99755	5.19739	-5.64152	1.19392e-06	0.000158766	5.3521
2450192	NM_015517.3	25988	MIZF	Homo sapiens MBD2-interacting zinc finger (MIZF), transcript variant 1, mRNA.	ZNF743; HiNF-P; DKFZP434F162	1.21995	7.13587	5.64155	1.19378e-06	0.000158766	5.35221
5270762	NM_145177.1	207063	DHRSX	Homo sapiens dehydrogenase/reductase (SDR family) X-linked (DHRSX), mRNA.	DHRS5X; DHRSY; DHRSXY; DHRS5Y; CXorf11	-1.09648	6.13423	-5.64483	1.18077e-06	0.000158273	5.36267
7320520	NM_020749.3	57509	MTUS1	Homo sapiens mitochondrial tumor suppressor 1 (MTUS1), nuclear gene encoding mitochondrial protein, transcript variant 5, mRNA.	MTSG1; MP44; DKFZp586D1519; ATIP; FLJ14295; KIAA1288; DKFZp686F20243	-3.23951	6.4538	-5.64764	1.16975e-06	0.000157836	5.37161
4040114	NM_003216.2	7008	TEF	Homo sapiens thyrotrophic embryonic factor (TEF), mRNA.		1.02316	6.86961	5.64655	1.17399e-06	0.000157836	5.36816
2600746	NM_006373.3	10493	VAT1	Homo sapiens vesicle amine transport protein 1 homolog (T. californica) (VAT1), mRNA.	FLJ20230; VATI	1.51388	9.28376	5.64709	1.17189e-06	0.000157836	5.36987
4200577	NM_016328.1	9569	GTF2IRD1	Homo sapiens GTF2I repeat domain containing 1 (GTF2IRD1), transcript variant 1, mRNA.	hMusTRD1alpha1; WBSCR11; CREAM1; WBSCR12; RBAP2; MUSTRD1; WBS; GTF3	1.22072	7.75906	5.65189	1.15323e-06	0.000156336	5.38519
2450327	NM_172244.2	6444	SGCD	Homo sapiens sarcoglycan, delta (35kDa dystrophin-associated glycoprotein) (SGCD), transcript variant 2, mRNA.	SG-delta; SGCDP; CMD1L; MGC22567; 35DAG; SGD; DAGD	-1.08794	7.81487	-5.6581	1.12956e-06	0.000153921	5.40498
6550048	NM_001360.1	1717	DHCR7	Homo sapiens 7-dehydrocholesterol reductase (DHCR7), mRNA.	SLOS	-1.64168	7.94215	-5.65739	1.13226e-06	0.000153921	5.40271
1010114	NM_003500.2	8309	ACOX2	Homo sapiens acyl-Coenzyme A oxidase 2, branched chain (ACOX2), mRNA.	BRCOX; THCCox; BCOX; BRCACOX	-1.14057	8.40434	-5.66535	1.10252e-06	0.000150718	5.4281
3850255	NM_080752.2	140831	ZSWIM3	Homo sapiens zinc finger, SWIM-type containing 3 (ZSWIM3), mRNA.	C20orf164	-2.7573	5.1993	-5.66816	1.0922e-06	0.000149726	5.43708
5700224	NM_018010.2	55081	IFT57	Homo sapiens intraflagellar transport 57 homolog (Chlamydomonas) (IFT57), mRNA.	ESRRBL1; MHS4R2; FLJ10147; HIPPI	-1.6137	5.78827	-5.67049	1.08371e-06	0.000148981	5.44453
4860762	NM_003866.1	8821	INPP4B	Homo sapiens inositol polyphosphate-4-phosphatase, type II, 105kDa (INPP4B), mRNA.	MGC132014	2.59014	5.15209	5.67728	1.05939e-06	0.000146049	5.46619
3290646	NM_133265.2	154796	AMOT	Homo sapiens angiomotin (AMOT), transcript variant 2, mRNA.	KIAA1071	-1.57813	6.60383	-5.67797	1.05695e-06	0.000146049	5.46839
5290608	NM_002889.2	5919	RARRES2	Homo sapiens retinoic acid receptor responder (tazarotene induced) 2 (RARRES2), mRNA.	TIG2; HP10433	-1.96752	8.54879	-5.67909	1.05301e-06	0.000146049	5.47195
1850482	NM_005781.4	10188	TNK2	Homo sapiens tyrosine kinase, non-receptor, 2 (TNK2), transcript variant 1, mRNA.	p21cdc42Hs; FLJ44758; ACK; ACK1; FLJ45547	0.934806	8.65695	5.67746	1.05875e-06	0.000146049	5.46677
2000364	NM_024943.1	80008	TMEM156	Homo sapiens transmembrane protein 156 (TMEM156), mRNA.	FLJ23235	2.70314	4.90618	5.68315	1.03881e-06	0.000144849	5.48491
1300670	NM_025135.2	80206	FHOD3	Homo sapiens formin homology 2 domain containing 3 (FHOD3), mRNA.	FHOS2; Formactin2	-1.88329	8.56554	-5.69246	1.00697e-06	0.000141216	5.51462
2710402	NM_015144.2	23174	ZCCHC14	Homo sapiens zinc finger, CCHC domain containing 14 (ZCCHC14), mRNA.	MGC126527; BDG29; BDG-29; MGC14139	1.13849	9.35047	5.69664	9.92973e-07	0.000139654	5.52799
4250735	NM_004843.2	9466	IL27RA	Homo sapiens interleukin 27 receptor, alpha (IL27RA), mRNA.	zcytor1; WSX1; IL27R; TCCR; CRL1	-1.63952	6.05571	-5.7075	9.57574e-07	0.000135065	5.56263
6270327	NM_005639.1	6857	SYT1	Homo sapiens synaptotagmin I (SYT1), mRNA.	SVP65; SYT; P65; DKFZp781D2042	-1.65293	5.01859	-5.71906	9.21231e-07	0.000130315	5.59957
290661	NM_018941.3	2055	CLN8	Homo sapiens ceroid-lipofuscinosis, neuronal 8 (epilepsy, progressive with mental retardation) (CLN8), mRNA.	FLJ39417; EPMR; C8orf61	3.05769	5.77558	5.72649	8.98611e-07	0.000127939	5.6233
2600136	XM_001127524.1	143666	LOC143666	PREDICTED: Homo sapiens hypothetical protein LOC143666 (LOC143666), mRNA.		1.44335	5.80976	5.7263	8.99185e-07	0.000127939	5.62269
7150661	NM_000189.4	3099	HK2	Homo sapiens hexokinase 2 (HK2), mRNA.	HKII; HXK2; DKFZp686M1669	2.91199	5.02735	5.72868	8.92063e-07	0.00012767	5.63028
5550671	NM_058195.2	1029	CDKN2A	Homo sapiens cyclin-dependent kinase inhibitor 2A (melanoma, p16, inhibits CDK4) (CDKN2A), transcript variant 4, mRNA.	p14ARF; TP16; p16; CDKN2; MTS1; INK4a; CMM2; MLM; ARF; p16INK4a; INK4; p14; p19; p16INK4; CDK4I	-2.3363	5.17809	-5.73261	8.80392e-07	0.00012637	5.64285
4210072	NM_173039.1	282679	AQP11	Homo sapiens aquaporin 11 (AQP11), mRNA.	AQPX1	2.19616	6.0444	5.73711	8.67238e-07	0.000124849	5.65722
6770392	NM_003130.2	6717	SRI	Homo sapiens sorcin (SRI), transcript variant 1, mRNA.	FLJ26259; SCN	-1.78865	7.54394	-5.73807	8.64456e-07	0.000124817	5.66029
3420497	NM_012289.3	9817	KEAP1	Homo sapiens kelch-like ECH-associated protein 1 (KEAP1), transcript variant 2, mRNA.	MGC9454; MGC10630; KLHL19; MGC20887; MGC4407; KIAA0132; INrf2; MGC1114	0.95524	8.68859	5.73816	8.64199e-07	0.000124817	5.66057
630546	NM_002430.2	4330	MN1	Homo sapiens meningioma (disrupted in balanced translocation) 1 (MN1), mRNA.	MGCR1-PEN; MGCR; MGCR1; dJ353E16.2	-2.03032	7.3773	-5.74175	8.53862e-07	0.000124021	5.67206
3390092	NM_015164.1	23207	PLEKHM2	Homo sapiens pleckstrin homology domain containing, family M (with RUN domain) member 2 (PLEKHM2), mRNA.	SKIP; RP11-169K16.1; KIAA0842	1.08883	11.014	5.74906	8.33226e-07	0.000121385	5.69541
4860315	NM_006285.2	7016	TESK1	Homo sapiens testis-specific kinase 1 (TESK1), mRNA.		1.06636	8.60129	5.75014	8.3024e-07	0.000121312	5.69884
240523	NM_032181.1	84141	TMEM166	Homo sapiens transmembrane protein 166 (TMEM166), mRNA.	FLJ13391	-1.59671	7.30629	-5.75495	8.16974e-07	0.000119759	5.71422
2070189	NM_001031623.2	26036	ZNF451	Homo sapiens zinc finger protein 451 (ZNF451), transcript variant 1, mRNA.	KIAA0576; COASTER; MGC26701; FLJ90693; dJ417I1.1	1.23772	7.96145	5.75488	8.17156e-07	0.000119759	5.714
2900626	NM_198901.1	6717	SRI	Homo sapiens sorcin (SRI), transcript variant 2, mRNA.	FLJ26259; SCN	-1.75526	7.57206	-5.76471	7.90699e-07	0.000116732	5.74542
4070053	NM_003567.2	8412	BCAR3	Homo sapiens breast cancer anti-estrogen resistance 3 (BCAR3), mRNA.	NSP2; KIAA0554; SH2D3B	1.0853	8.54502	5.76433	7.91716e-07	0.000116732	5.74419
5290474	NM_003070.3	6595	SMARCA2	Homo sapiens SWI/SNF related, matrix associated, actin dependent regulator of chromatin, subfamily a, member 2 (SMARCA2), transcript variant 1, mRNA.	Sth1p; SNF2L2; SWI2; FLJ36757; SNF2; BAF190; MGC74511; BRM; hBRM; SNF2LA; hSNF2a	-0.99838	8.75305	-5.76548	7.88672e-07	0.000116732	5.74787
4610209	NM_001031733.1	91860	CALML4	Homo sapiens calmodulin-like 4 (CALML4), transcript variant 1, mRNA.	NY-BR-20; MGC4809	2.5145	4.49903	5.76747	7.83436e-07	0.000116567	5.75423
6220386	NM_001037984.1	124565	SLC38A10	Homo sapiens solute carrier family 38, member 10 (SLC38A10), transcript variant 1, mRNA.	FLJ35718; MGC15523; PP1744	-1.25297	7.11339	-5.77232	7.70803e-07	0.000115038	5.76975
3420373	NM_001024466.1	6648	SOD2	Homo sapiens superoxide dismutase 2, mitochondrial (SOD2), nuclear gene encoding mitochondrial protein, transcript variant 3, mRNA.	MNSOD; IPO-B; Mn-SOD	1.52177	8.31658	5.77345	7.67901e-07	0.000114957	5.77335
5360670	NM_002658.2	5328	PLAU	Homo sapiens plasminogen activator, urokinase (PLAU), mRNA.	UPA; URK; u-PA; ATF	1.08017	12.1631	5.78004	7.51155e-07	0.000112796	5.7944
6560156	NM_004090.2	1845	DUSP3	Homo sapiens dual specificity phosphatase 3 (vaccinia virus phosphatase VH1-related) (DUSP3), mRNA.	VHR	1.08983	9.9588	5.78984	7.26884e-07	0.000109488	5.82576
3870228	NM_080805.2	1305	COL13A1	Homo sapiens collagen, type XIII, alpha 1 (COL13A1), transcript variant 9, mRNA.	FLJ42485	-2.25407	8.18971	-5.79389	7.17086e-07	0.000108347	5.83871
2570523	NM_012106.3	23568	ARL2BP	Homo sapiens ADP-ribosylation factor-like 2 binding protein (ARL2BP), mRNA.	BART1	-0.753059	10.2814	-5.80034	7.01773e-07	0.000106362	5.85932
2600128	NM_012074.2	8110	DPF3	Homo sapiens D4, zinc and double PHD fingers, family 3 (DPF3), mRNA.	FLJ14079; CERD4	-2.82407	5.34214	-5.80532	6.90156e-07	0.000104927	5.87526
6110367	NM_004278.3	9487	PIGL	Homo sapiens phosphatidylinositol glycan anchor biosynthesis, class L (PIGL), mRNA.		2.04868	4.28931	5.80909	6.81511e-07	0.000103937	5.88729
150327	NM_006644.2	10808	HSPH1	Homo sapiens heat shock 105kDa/110kDa protein 1 (HSPH1), mRNA.	HSP105B; DKFZp686M05240; HSP105; HSP105A; NY-CO-25; KIAA0201	1.09519	10.3734	5.81239	6.74009e-07	0.000103115	5.89786
2120452	NM_001042467.1	79083	MLPH	Homo sapiens melanophilin (MLPH), transcript variant 2, mRNA.	SLAC2-A; MGC59733; MGC2771	1.64618	8.67217	5.8164	6.65024e-07	0.00010206	5.91068
1110114	NM_014473.2	27292	DIMT1L	Homo sapiens DIM1 dimethyladenosine transferase 1-like (S. cerevisiae) (DIMT1L), mRNA.	DIMT1; HSA9761	1.07199	9.28905	5.82161	6.53514e-07	0.000100929	5.92735
4780446	NM_181336.2	221496	LEMD2	Homo sapiens LEM domain containing 2 (LEMD2), mRNA.	dJ482C21.1	0.974814	8.25151	5.83676	6.2115e-07	9.62349e-05	5.97584
3930593	NM_004457.3	2181	ACSL3	Homo sapiens acyl-CoA synthetase long-chain family member 3 (ACSL3), transcript variant 1, mRNA.	PRO2194; FACL3; ACS3	-1.11695	7.66217	-5.83997	6.14516e-07	9.55103e-05	5.98609
1300192	NM_005737.3	10123	ARL4C	Homo sapiens ADP-ribosylation factor-like 4C (ARL4C), mRNA.	ARL7; LAK	2.97118	4.15046	5.84666	6.00881e-07	9.36922e-05	6.00752
7330546	NM_201542.2	112950	MED8	Homo sapiens mediator of RNA polymerase II transcription, subunit 8 homolog (S. cerevisiae) (MED8), transcript variant 1, mRNA.	MGC19641; MGC17544; ARC32	-1.52119	6.07776	-5.84665	6.00898e-07	9.36922e-05	6.00749
4050687	NM_005618.3	28514	DLL1	Homo sapiens delta-like 1 (Drosophila) (DLL1), mRNA.	DELTA1; Delta	2.45977	4.2719	5.84933	5.95528e-07	9.35676e-05	6.01606
1570064	NM_020888.2	57648	KIAA1522	Homo sapiens KIAA1522 (KIAA1522), mRNA.		1.50365	6.23015	5.8498	5.94593e-07	9.35676e-05	6.01756
1850047	NM_006589.2	10712	C1orf2	Homo sapiens chromosome 1 open reading frame 2 (C1orf2), transcript variant 1, mRNA.	cote 1; COTE1	1.09818	10.1317	5.84896	5.96265e-07	9.35676e-05	6.01488
3830138	NM_003250.4	7067	THRA	Homo sapiens thyroid hormone receptor, alpha (erythroblastic leukemia viral (v-erb-a) oncogene homolog, avian) (THRA), transcript variant 2, mRNA.	NR1A1; THRA1; THRA2; ERB-T-1; ERBA; ERBA1; c-ERBA-1; AR7; MGC43240; MGC000261; EAR7	-1.73071	6.44799	-5.85224	5.89763e-07	9.34487e-05	6.02535
6420431	NM_001031692.1	10234	LRRC17	Homo sapiens leucine rich repeat containing 17 (LRRC17), transcript variant 1, mRNA.	P37NB	-2.15304	10.2757	-5.85596	5.82444e-07	9.25896e-05	6.03727
6280520	NM_018004.1	55076	TMEM45A	Homo sapiens transmembrane protein 45A (TMEM45A), mRNA.	DERP7; FLJ10134	-1.36334	7.26541	-5.8672	5.60916e-07	8.94588e-05	6.07324
5050093	NM_014867.1	9920	KBTBD11	Homo sapiens kelch repeat and BTB (POZ) domain containing 11 (KBTBD11), mRNA.	KIAA0711; KLHDC7C	2.70509	5.4838	5.86952	5.56563e-07	8.90555e-05	6.08068
6180133	NM_002224.2	3710	ITPR3	Homo sapiens inositol 1,4,5-triphosphate receptor, type 3 (ITPR3), mRNA.	FLJ36205; IP3R; IP3R3	1.71389	8.15423	5.88159	5.34488e-07	8.6008e-05	6.11932
730754	NM_002581.3	5069	PAPPA	Homo sapiens pregnancy-associated plasma protein A, pappalysin 1 (PAPPA), mRNA.	DIPLA1; IGFBP-4ase; ASBABP2; PAPPA1; PAPA; PAPP-A	1.89782	10.8015	5.88089	5.35755e-07	8.6008e-05	6.11706
3940692	NM_002972.1	6305	SBF1	Homo sapiens SET binding factor 1 (SBF1), transcript variant 1, mRNA.	DKFZp761D0422; MTMR5; MGC99700	0.864434	9.28236	5.88647	5.25819e-07	8.49719e-05	6.13494
6760246	NM_012134.2	25802	LMOD1	Homo sapiens leiomodin 1 (smooth muscle) (LMOD1), mRNA.	1D; D1; SM-LMOD; 64kD	-3.11465	4.87025	-5.89175	5.16589e-07	8.37578e-05	6.15185
3930750	NM_001570.3	3656	IRAK2	Homo sapiens interleukin-1 receptor-associated kinase 2 (IRAK2), mRNA.	IRAK-2; MGC150550	2.14594	7.32838	5.89251	5.15283e-07	8.37578e-05	6.15426
840014	NM_000367.2	7172	TPMT	Homo sapiens thiopurine S-methyltransferase (TPMT), mRNA.		-1.36342	7.896	-5.896	5.09274e-07	8.31651e-05	6.16546
4210630	XM_290799.7	57636	ARHGAP23	PREDICTED: Homo sapiens Rho GTPase activating protein 23, transcript variant 1 (ARHGAP23), mRNA.		-1.1292	10.462	-5.89586	5.09525e-07	8.31651e-05	6.16499
460164	NR_002204.1	2503	FTHL11	Homo sapiens ferritin, heavy polypeptide-like 11 (FTHL11) on chromosome 8.		1.37358	8.65347	5.89904	5.04121e-07	8.28372e-05	6.17518
540129	NM_016657.1	11015	KDELR3	Homo sapiens KDEL (Lys-Asp-Glu-Leu) endoplasmic reticulum protein retention receptor 3 (KDELR3), transcript variant 2, mRNA.	ERD2L3	-1.24574	10.2653	-5.90479	4.94489e-07	8.15289e-05	6.1936
6420142	NM_024610.4	79663	HSPBAP1	Homo sapiens HSPB (heat shock 27kDa) associated protein 1 (HSPBAP1), mRNA.	FLJ22623; FLJ39386; PASS1	1.98252	6.46098	5.90785	4.89447e-07	8.09712e-05	6.20338
1510121	NM_014751.4	9788	MTSS1	Homo sapiens metastasis suppressor 1 (MTSS1), mRNA.	MIM; KIAA0429; MIMA; MIMB; FLJ44694; DKFZp781P2223	1.90087	5.79973	5.91858	4.72142e-07	7.8374e-05	6.23776
5700735	NM_031458.1	83666	PARP9	Homo sapiens poly (ADP-ribose) polymerase family, member 9 (PARP9), mRNA.	DKFZp666B0810; DKFZp686M15238; BAL1; FLJ26637; BAL; FLJ41418; MGC:7868	-2.23722	7.63649	-5.92215	4.66525e-07	7.77059e-05	6.24919
1070215	NM_001753.3	857	CAV1	Homo sapiens caveolin 1, caveolae protein, 22kDa (CAV1), mRNA.	MSTP085; CAV; VIP21	-1.64679	12.3359	-5.92495	4.62163e-07	7.72429e-05	6.25816
1430647	NM_014604.2	30851	TAX1BP3	Homo sapiens Tax1 (human T-cell leukemia virus type I) binding protein 3 (TAX1BP3), mRNA.	TIP-1	-1.21055	10.896	-5.93045	4.53712e-07	7.6091e-05	6.27579
6200402	NM_005946.2	4489	MT1A	Homo sapiens metallothionein 1A (MT1A), mRNA.	MTC; MT1; MGC32848; MT1S	1.68907	12.9573	5.93557	4.45988e-07	7.50536e-05	6.29218
2190113	NM_005559.2	284217	LAMA1	Homo sapiens laminin, alpha 1 (LAMA1), mRNA.	LAMA	1.29071	8.22922	5.94058	4.38551e-07	7.40575e-05	6.30824
6200561	NM_024296.3	79140	CCDC28B	Homo sapiens coiled-coil domain containing 28B (CCDC28B), mRNA.	RP4-622L5.5; MGC16441; MGC1203	-1.50694	6.73784	-5.94502	4.32063e-07	7.32152e-05	6.32248
1410427	NM_017580.2	54764	ZRANB1	Homo sapiens zinc finger, RAN-binding domain containing 1 (ZRANB1), mRNA.	DKFZp762P2216; TRABID	1.10622	8.36708	5.94879	4.26635e-07	7.25472e-05	6.33455
4480053	NM_002061.2	2730	GCLM	Homo sapiens glutamate-cysteine ligase, modifier subunit (GCLM), mRNA.	GLCLR	2.26509	5.00815	5.95146	4.22837e-07	7.21528e-05	6.34309
4480112	NM_021965.3	5239	PGM5	Homo sapiens phosphoglucomutase 5 (PGM5), mRNA.	PGMRP	-1.38007	8.59099	-5.95843	4.13067e-07	7.07329e-05	6.36542
2450280	NM_016505.2	51538	ZCCHC17	Homo sapiens zinc finger, CCHC domain containing 17 (ZCCHC17), mRNA.	pNO40; PS1D; HSPC251; RP11-266K22.1	-0.782279	9.49408	-5.96315	4.06568e-07	6.98652e-05	6.38056
2230379	NM_005746.2	10135	NAMPT	Homo sapiens nicotinamide phosphoribosyltransferase (NAMPT), mRNA.	DKFZP666B131; PBEF; 1110035O14Rik; NAMPT; MGC117256	3.81186	6.22516	5.99332	3.67424e-07	6.33617e-05	6.47725
2850301	NM_000029.2	183	AGT	Homo sapiens angiotensinogen (serpin peptidase inhibitor, clade A, member 8) (AGT), mRNA.	SERPINA8; ANHU	2.80777	5.51682	5.99786	3.61869e-07	6.26251e-05	6.4918
3840593	NM_004510.2	3431	SP110	Homo sapiens SP110 nuclear body protein (SP110), transcript variant b, mRNA.	FLJ22835; IFI75; VODI; IFI41	-1.0043	7.20656	-5.99802	3.61676e-07	6.26251e-05	6.49231
290685	NM_182767.3	55117	SLC6A15	Homo sapiens solute carrier family 6, member 15 (SLC6A15), transcript variant 1, mRNA.	MGC87066; V7-3; FLJ10316; DKFZp761I0921; NTT73; hv7-3	2.88295	6.44079	6.00127	3.57744e-07	6.24133e-05	6.50275
3460520	NM_001759.2	894	CCND2	Homo sapiens cyclin D2 (CCND2), mRNA.	KIAK0002; MGC102758	-2.08507	10.0154	-6.00099	3.58087e-07	6.24133e-05	6.50183
3180731	NM_020300.3	4257	MGST1	Homo sapiens microsomal glutathione S-transferase 1 (MGST1), transcript variant 1b, mRNA.	GST12; MGST-I; MGC14525; MGST	1.42498	9.30501	6.00789	3.49885e-07	6.14224e-05	6.52396
150692	NM_134426.2	65010	SLC26A6	Homo sapiens solute carrier family 26, member 6 (SLC26A6), transcript variant 3, mRNA.	DKFZp586E1422	1.46515	8.39112	6.01375	3.43077e-07	6.04447e-05	6.54273
1410113	NM_005738.3	10124	ARL4A	Homo sapiens ADP-ribosylation factor-like 4A (ARL4A), transcript variant 1, mRNA.	ARL4	-2.57513	5.82879	-6.02123	3.34568e-07	5.92825e-05	6.56672
5310181	XM_938283.2	80169	C17orf68	PREDICTED: Homo sapiens chromosome 17 open reading frame 68 (C17orf68), mRNA.		1.62996	6.40298	6.02061	3.35266e-07	5.92825e-05	6.56473
1570348	NM_001759.2	894	CCND2	Homo sapiens cyclin D2 (CCND2), mRNA.	KIAK0002; MGC102758	-2.12525	8.45403	-6.02716	3.27974e-07	5.84165e-05	6.58573
3360053	NM_006855.2	11015	KDELR3	Homo sapiens KDEL (Lys-Asp-Glu-Leu) endoplasmic reticulum protein retention receptor 3 (KDELR3), transcript variant 1, mRNA.	ERD2L3	-1.3593	9.30487	-6.02765	3.27428e-07	5.84165e-05	6.58732
3890541	NM_002203.3	3673	ITGA2	Homo sapiens integrin, alpha 2 (CD49B, alpha 2 subunit of VLA-2 receptor) (ITGA2), mRNA.	CD49B; VLAA2; VLA-2; BR; GPIa	2.05858	8.46663	6.03338	3.21198e-07	5.78141e-05	6.60567
1570193	NM_001175.4	397	ARHGDIB	Homo sapiens Rho GDP dissociation inhibitor (GDI) beta (ARHGDIB), mRNA.	Ly-GDI; RAP1GN1; GDIA2; D4; LYGDI; GDID4	-1.7871	5.38339	-6.03524	3.1919e-07	5.76942e-05	6.61166
5720482	NM_016323.2	51191	HERC5	Homo sapiens hect domain and RLD 5 (HERC5), mRNA.	CEBP1; CEB1	3.05152	4.08343	6.03795	3.16304e-07	5.73851e-05	6.62033
1570358	NM_145637.1	23780	APOL2	Homo sapiens apolipoprotein L, 2 (APOL2), transcript variant beta, mRNA.	APOL-II	-2.95817	4.24843	-6.03979	3.14352e-07	5.72438e-05	6.62625
2480373	NM_153702.1	255520	ELMOD2	Homo sapiens ELMO/CED-12 domain containing 2 (ELMOD2), mRNA.	MGC10084; 9830169G11Rik	1.27025	6.82288	6.04028	3.13837e-07	5.72438e-05	6.62781
610332	NM_001025201.1	1123	CHN1	Homo sapiens chimerin (chimaerin) 1 (CHN1), transcript variant 2, mRNA.	CHN; ARHGAP2; RHOGAP2	-1.99768	11.2381	-6.0429	3.11089e-07	5.70755e-05	6.63621
3710154	NM_001008539.2	6542	SLC7A2	Homo sapiens solute carrier family 7 (cationic amino acid transporter, y+ system), member 2 (SLC7A2), transcript variant 2, mRNA.	CAT-2; HCAT2; ATRC2	1.61954	8.97573	6.04586	3.08018e-07	5.67252e-05	6.64569
3120598	NM_001818.2	1109	AKR1C4	Homo sapiens aldo-keto reductase family 1, member C4 (chlordecone reductase; 3-alpha hydroxysteroid dehydrogenase, type I; dihydrodiol dehydrogenase 4) (AKR1C4), mRNA.	CHDR; C11; 3-alpha-HSD; HAKRA; DD4; CDR; MGC22581	2.08353	7.58072	6.067	2.86909e-07	5.3038e-05	6.7135
3930343	NM_001629.2	241	ALOX5AP	Homo sapiens arachidonate 5-lipoxygenase-activating protein (ALOX5AP), mRNA.	FLAP	-2.66976	4.64927	-6.07242	2.81738e-07	5.23384e-05	6.73087
5090730	NM_080916.1	1716	DGUOK	Homo sapiens deoxyguanosine kinase (DGUOK), nuclear gene encoding mitochondrial protein, transcript variant 1, mRNA.	dGK	-1.08085	7.779	-6.07209	2.82052e-07	5.23384e-05	6.72981
2140671	NM_001014436.1	28988	DBNL	Homo sapiens drebrin-like (DBNL), transcript variant 2, mRNA.	SH3P7; HIP-55; ABP1	-1.01214	10.6433	-6.09116	2.64556e-07	4.96581e-05	6.79098
5260196	NM_004765.2	9274	BCL7C	Homo sapiens B-cell CLL/lymphoma 7C (BCL7C), mRNA.		-1.41797	9.23182	-6.09309	2.62842e-07	4.9527e-05	6.79718
7400725	NM_002813.4	5715	PSMD9	Homo sapiens proteasome (prosome, macropain) 26S subunit, non-ATPase, 9 (PSMD9), mRNA.	MGC8644; p27	-1.42027	6.19767	-6.09802	2.58524e-07	4.89021e-05	6.81301
2850056	NM_006214.3	5264	PHYH	Homo sapiens phytanoyl-CoA 2-hydroxylase (PHYH), transcript variant 1, mRNA.	LN1; PAHX; LNAP1; PHYH1; RD	1.39031	5.77671	6.10353	2.53786e-07	4.81927e-05	6.83068
1780300	NM_005786.4	10194	TSHZ1	Homo sapiens teashirt zinc finger homeobox 1 (TSHZ1), mRNA.	TSH1; SDCCAG33; NY-CO-33	-1.15282	7.1754	-6.12215	2.38404e-07	4.54485e-05	6.8904
4610411	NM_015942.3	51001	MTERFD1	Homo sapiens MTERF domain containing 1 (MTERFD1), mRNA.	FLJ10939; CGI-12	0.904337	8.02158	6.12826	2.33563e-07	4.47004e-05	6.91
2650370	NM_001025603.1	5993	RFX5	Homo sapiens regulatory factor X, 5 (influences HLA class II expression) (RFX5), transcript variant 2, mRNA.		-1.78189	8.87516	-6.13106	2.31375e-07	4.44558e-05	6.91899
5860187	NM_001037537.1	5264	PHYH	Homo sapiens phytanoyl-CoA 2-hydroxylase (PHYH), transcript variant 2, mRNA.	LN1; PAHX; LNAP1; PHYH1; RD	1.13773	9.0481	6.13161	2.30945e-07	4.44558e-05	6.92076
6510075	XM_001125904.1	730455	LOC730455	PREDICTED: Homo sapiens similar to N-terminal Asn amidase (LOC730455), mRNA.		0.866588	9.99102	6.14346	2.21939e-07	4.31525e-05	6.95876
4850647	NM_001002294.1	2328	FMO3	Homo sapiens flavin containing monooxygenase 3 (FMO3), transcript variant 2, mRNA.	FMOII; dJ127D3.1; MGC34400	-4.17747	4.64103	-6.15248	2.15309e-07	4.21996e-05	6.98773
3780315	NM_001801.2	1036	CDO1	Homo sapiens cysteine dioxygenase, type I (CDO1), mRNA.		-1.97813	5.86326	-6.16411	2.07066e-07	4.07477e-05	7.02502
60255	NM_018153.2	84168	ANTXR1	Homo sapiens anthrax toxin receptor 1 (ANTXR1), transcript variant 3, mRNA.	ATR; FLJ21776; FLJ11298; TEM8; FLJ10601	1.20454	9.21668	6.18339	1.9408e-07	3.8347e-05	7.08689
5220379	NM_006894.4	2328	FMO3	Homo sapiens flavin containing monooxygenase 3 (FMO3), transcript variant 1, mRNA.	FMOII; dJ127D3.1; MGC34400	-4.24122	5.41328	-6.1861	1.92315e-07	3.81527e-05	7.09562
2450762	NM_014002.2	9641	IKBKE	Homo sapiens inhibitor of kappa light polypeptide gene enhancer in B-cells, kinase epsilon (IKBKE), mRNA.	MGC125295; MGC125297; IKKI; MGC125294; IKK-i; IKKE; KIAA0151	-1.4924	6.29517	-6.1893	1.90263e-07	3.78995e-05	7.10587
3170136	NM_152703.2	219285	SAMD9L	Homo sapiens sterile alpha motif domain containing 9-like (SAMD9L), mRNA.	FLJ39885; DRIF2; C7orf6; UEF1; KIAA2005	-3.83962	4.1272	-6.19156	1.88822e-07	3.7854e-05	7.11313
540544	NM_002022.1	2329	FMO4	Homo sapiens flavin containing monooxygenase 4 (FMO4), mRNA.	FMO2	-2.62533	4.30222	-6.19087	1.89259e-07	3.7854e-05	7.11092
3890523	XM_937367.1	3575	IL7R	PREDICTED: Homo sapiens interleukin 7 receptor (IL7R), mRNA.		-1.95283	7.94889	-6.20417	1.8099e-07	3.65736e-05	7.1536
4920129	NM_201430.1	10313	RTN3	Homo sapiens reticulon 3 (RTN3), transcript variant 4, mRNA.	NSPLII; NSPL2; ASYIP; HAP; RTN3-A1	-0.986661	9.88756	-6.20357	1.81358e-07	3.65736e-05	7.15166
460204	NM_001122.2	123	ADFP	Homo sapiens adipose differentiation-related protein (ADFP), mRNA.	ADRP; MGC10598	2.29177	11.3141	6.21285	1.75788e-07	3.57458e-05	7.18145
990735	NM_173647.2	284996	RNF149	Homo sapiens ring finger protein 149 (RNF149), mRNA.	FLJ90504; DNAPTP2	0.96113	9.59644	6.21554	1.74206e-07	3.55723e-05	7.19009
20201	NM_003902.3	8880	FUBP1	Homo sapiens far upstream element (FUSE) binding protein 1 (FUBP1), mRNA.	FBP; FUBP	-2.1067	4.75453	-6.22142	1.70801e-07	3.50235e-05	7.20895
270156	NM_003348.3	7334	UBE2N	Homo sapiens ubiquitin-conjugating enzyme E2N (UBC13 homolog, yeast) (UBE2N), mRNA.	MGC8489; MGC131857; UbcH-ben; UBC13	-1.28744	9.0203	-6.22423	1.69193e-07	3.48402e-05	7.21798
1940162	NM_004120.3	2634	GBP2	Homo sapiens guanylate binding protein 2, interferon-inducible (GBP2), mRNA.		-1.39708	9.4872	-6.22855	1.66759e-07	3.44845e-05	7.23182
520630	NM_001042432.1	1201	CLN3	Homo sapiens ceroid-lipofuscinosis, neuronal 3 (CLN3), transcript variant 1, mRNA.	MGC102840; BTS	1.21521	7.47651	6.23807	1.61511e-07	3.35413e-05	7.26237
5570731	NM_020130.3	56892	C8orf4	Homo sapiens chromosome 8 open reading frame 4 (C8orf4), mRNA.	MGC22806; TC1; TC-1; hTC-1	3.5312	6.18293	6.24084	1.60014e-07	3.33725e-05	7.27127
5220504	NM_001011671.1	79145	CHCHD7	Homo sapiens coiled-coil-helix-coiled-coil-helix domain containing 7 (CHCHD7), transcript variant 6, mRNA.	FLJ40966; MGC2217	-1.62386	7.82578	-6.24109	1.5988e-07	3.33725e-05	7.27207
4900070	NM_004832.1	9446	GSTO1	Homo sapiens glutathione S-transferase omega 1 (GSTO1), mRNA.	GSTTLp28; P28; DKFZp686H13163	1.08653	11.6397	6.24547	1.57541e-07	3.31399e-05	7.28615
[truncated: 216 more rows]

## Sheet: Ostrava-Poruba_10
Array_Address_Id	RefSeq_ID	Entrez_Gene_ID	Symbol	Definition	Synonyms	logFC	AveExpr	t	P.Value	adj.P.Val	B
[truncated: 36 more rows]

[truncated: 9 more sheets: Ostrava-Poruba_30, Ostrava-Poruba_60, Karvina_10, Karvina_30, Karvina_60, Trebon_10, Trebon_30, Trebon_60, Sheet1]
